# Supplementary material for: A Mendelian randomization analysis reveals the multifaceted role of the skin microbiota in liver cancer
Source: Front Microbiol. 2024 Jul 24;15:1422132. doi: 10.3389/fmicb.2024.1422132 (PMC11303314; doi:10.3389/fmicb.2024.1422132)
Supplement: Supplementary file 3 [file Table_1.xlsx]

## Sheet: Table legends
Supplementary file 1-Table S1. Characteristics of SNPs serving as IVs in KORA FF4 cohorts.
Supplementary file 1-Table S2. Characteristics of SNPs serving as IVs in PopGen cohorts.

## Sheet: Table S1
Supplementary file 1-Table S1. Characteristics of SNPs serving as IVs in KORA FF4 cohorts.
SNP	effect_allele.outcome	other_allele.outcome	beta.outcome	se.outcome	pval.outcome	samplesize.outcome	outcome	eaf.outcome	id.outcome
rs4662095	A	C	-0.0047	0.0594	0.9374	476091	Hepatic bile duct cancer || id:ebi-a-GCST90018803	0.214612	ebi-a-GCST90018803
rs434474	T	A	-0.0158	0.0481	0.7435	476091	Hepatic bile duct cancer || id:ebi-a-GCST90018803	0.571725	ebi-a-GCST90018803
rs2611425	T	C	0.016	0.0457	0.7268	476091	Hepatic bile duct cancer || id:ebi-a-GCST90018803	0.556412	ebi-a-GCST90018803
rs4423038	A	G	0.0133	0.0533	0.8035	476091	Hepatic bile duct cancer || id:ebi-a-GCST90018803	0.173106	ebi-a-GCST90018803
rs6687953	G	A	0.0201	0.0412	0.6264	476091	Hepatic bile duct cancer || id:ebi-a-GCST90018803	0.400551	ebi-a-GCST90018803
rs1910690	T	C	0.0565	0.0404	0.1624	476091	Hepatic bile duct cancer || id:ebi-a-GCST90018803	0.507233	ebi-a-GCST90018803
rs76584754	T	C	-0.055	0.0835	0.5096	476091	Hepatic bile duct cancer || id:ebi-a-GCST90018803	0.0966027	ebi-a-GCST90018803
rs17041090	T	C	-0.0135	0.0639	0.8333	476091	Hepatic bile duct cancer || id:ebi-a-GCST90018803	0.111453	ebi-a-GCST90018803
rs17389988	T	C	-0.0351	0.0655	0.5924	476091	Hepatic bile duct cancer || id:ebi-a-GCST90018803	0.119467	ebi-a-GCST90018803
rs1558603	G	A	0.0713	0.0416	0.0867401	476091	Hepatic bile duct cancer || id:ebi-a-GCST90018803	0.393779	ebi-a-GCST90018803
rs13022107	T	C	0.0463	0.0407	0.2556	476091	Hepatic bile duct cancer || id:ebi-a-GCST90018803	0.469194	ebi-a-GCST90018803
rs7565788	C	T	-0.0646	0.044	0.1423	476091	Hepatic bile duct cancer || id:ebi-a-GCST90018803	0.671085	ebi-a-GCST90018803
rs1966466	A	G	-0.0319	0.0434	0.4625	476091	Hepatic bile duct cancer || id:ebi-a-GCST90018803	0.367115	ebi-a-GCST90018803
rs56839821	G	A	0.0768	0.0783	0.3266	476091	Hepatic bile duct cancer || id:ebi-a-GCST90018803	0.106309	ebi-a-GCST90018803
rs28513203	T	C	0.0118	0.0578	0.8386	476091	Hepatic bile duct cancer || id:ebi-a-GCST90018803	0.15818	ebi-a-GCST90018803
rs1443769	C	T	-0.0652	0.0604	0.2806	476091	Hepatic bile duct cancer || id:ebi-a-GCST90018803	0.148691	ebi-a-GCST90018803
rs2159173	A	T	-0.0564	0.0605	0.3513	476091	Hepatic bile duct cancer || id:ebi-a-GCST90018803	0.870772	ebi-a-GCST90018803
rs34885890	A	G	0.0436	0.0781	0.5767	476091	Hepatic bile duct cancer || id:ebi-a-GCST90018803	0.109379	ebi-a-GCST90018803
rs17054867	G	C	0.0082	0.099	0.9338	476091	Hepatic bile duct cancer || id:ebi-a-GCST90018803	0.0734652	ebi-a-GCST90018803
rs9762321	T	G	-0.0056	0.0424	0.8943	476091	Hepatic bile duct cancer || id:ebi-a-GCST90018803	0.618484	ebi-a-GCST90018803
rs3004064	G	T	-0.0134	0.0404	0.740901	476091	Hepatic bile duct cancer || id:ebi-a-GCST90018803	0.544802	ebi-a-GCST90018803
rs72771474	C	G	-0.0713	0.0893	0.4246	476091	Hepatic bile duct cancer || id:ebi-a-GCST90018803	0.0823138	ebi-a-GCST90018803
rs72784039	C	A	0.0787	0.0657	0.231	476091	Hepatic bile duct cancer || id:ebi-a-GCST90018803	0.127833	ebi-a-GCST90018803
rs11893924	G	T	-0.0555	0.0475	0.2423	476091	Hepatic bile duct cancer || id:ebi-a-GCST90018803	0.263612	ebi-a-GCST90018803
rs11887008	C	T	-0.0117	0.0542	0.8292	476091	Hepatic bile duct cancer || id:ebi-a-GCST90018803	0.824414	ebi-a-GCST90018803
rs72695710	C	T	0.0625	0.0619	0.3121	476091	Hepatic bile duct cancer || id:ebi-a-GCST90018803	0.117466	ebi-a-GCST90018803
rs12503430	T	C	0.0441	0.0834	0.597	476091	Hepatic bile duct cancer || id:ebi-a-GCST90018803	0.899576	ebi-a-GCST90018803
rs13121072	C	T	-0.0685	0.046	0.1362	476091	Hepatic bile duct cancer || id:ebi-a-GCST90018803	0.264548	ebi-a-GCST90018803
rs2745431	C	G	0.0492	0.0472	0.2978	476091	Hepatic bile duct cancer || id:ebi-a-GCST90018803	0.248844	ebi-a-GCST90018803
rs2047286	A	G	0.0118	0.0411	0.7743	476091	Hepatic bile duct cancer || id:ebi-a-GCST90018803	0.579215	ebi-a-GCST90018803
rs12634139	T	C	0.0335	0.0489	0.4931	476091	Hepatic bile duct cancer || id:ebi-a-GCST90018803	0.784511	ebi-a-GCST90018803
rs35571573	T	C	0.0251	0.0995	0.801	476091	Hepatic bile duct cancer || id:ebi-a-GCST90018803	0.0709278	ebi-a-GCST90018803
rs2077482	T	A	-0.0421	0.0461	0.3611	476091	Hepatic bile duct cancer || id:ebi-a-GCST90018803	0.254248	ebi-a-GCST90018803
rs11749404	T	C	-0.0175	0.0749	0.8152	476091	Hepatic bile duct cancer || id:ebi-a-GCST90018803	0.0917971	ebi-a-GCST90018803
rs4684233	T	C	-0.0266	0.0468	0.570401	476091	Hepatic bile duct cancer || id:ebi-a-GCST90018803	0.748102	ebi-a-GCST90018803
rs1869245	A	G	0.0436	0.0749	0.5606	476091	Hepatic bile duct cancer || id:ebi-a-GCST90018803	0.125497	ebi-a-GCST90018803
rs62257654	C	T	-0.0231	0.0501	0.644899	476091	Hepatic bile duct cancer || id:ebi-a-GCST90018803	0.217681	ebi-a-GCST90018803
rs9344204	G	C	0.0127	0.042	0.763001	476091	Hepatic bile duct cancer || id:ebi-a-GCST90018803	0.369773	ebi-a-GCST90018803
rs4720765	A	C	0.0748	0.0526	0.1548	476091	Hepatic bile duct cancer || id:ebi-a-GCST90018803	0.774387	ebi-a-GCST90018803
rs156472	G	T	-0.0247	0.0609	0.685499	476091	Hepatic bile duct cancer || id:ebi-a-GCST90018803	0.562122	ebi-a-GCST90018803
rs1134054	C	T	0.0168	0.082	0.838	476091	Hepatic bile duct cancer || id:ebi-a-GCST90018803	0.0734378	ebi-a-GCST90018803
rs1426471	T	C	-0.05	0.0603	0.407	476091	Hepatic bile duct cancer || id:ebi-a-GCST90018803	0.128818	ebi-a-GCST90018803
rs17247416	T	A	-0.0018	0.0826	0.9822	476091	Hepatic bile duct cancer || id:ebi-a-GCST90018803	0.100168	ebi-a-GCST90018803
rs6944170	T	A	0.0866	0.0418	0.0382402	476091	Hepatic bile duct cancer || id:ebi-a-GCST90018803	0.587247	ebi-a-GCST90018803
rs771818	G	C	0.0498	0.0416	0.2307	476091	Hepatic bile duct cancer || id:ebi-a-GCST90018803	0.45377	ebi-a-GCST90018803
rs76841908	G	A	0.1771	0.078	0.02323	476091	Hepatic bile duct cancer || id:ebi-a-GCST90018803	0.084491	ebi-a-GCST90018803
rs9651100	T	C	-0.0202	0.0548	0.7121	476091	Hepatic bile duct cancer || id:ebi-a-GCST90018803	0.516922	ebi-a-GCST90018803
rs1110413	A	C	0.101	0.0702	0.1505	476091	Hepatic bile duct cancer || id:ebi-a-GCST90018803	0.145906	ebi-a-GCST90018803
rs57083643	T	C	0.0088	0.057	0.8769	476091	Hepatic bile duct cancer || id:ebi-a-GCST90018803	0.139888	ebi-a-GCST90018803
rs12206344	G	C	-0.0291	0.0845	0.7307	476091	Hepatic bile duct cancer || id:ebi-a-GCST90018803	0.0963064	ebi-a-GCST90018803
rs1468231	C	T	-0.0675	0.0458	0.1404	476091	Hepatic bile duct cancer || id:ebi-a-GCST90018803	0.727433	ebi-a-GCST90018803
rs2119162	G	A	0.0265	0.0478	0.578599	476091	Hepatic bile duct cancer || id:ebi-a-GCST90018803	0.266658	ebi-a-GCST90018803
rs9274983	C	T	0.0598	0.0534	0.2628	476091	Hepatic bile duct cancer || id:ebi-a-GCST90018803	0.2561	ebi-a-GCST90018803
rs742537	C	T	0.0121	0.0445	0.7865	476091	Hepatic bile duct cancer || id:ebi-a-GCST90018803	0.496951	ebi-a-GCST90018803
rs7588498	A	C	0.0311	0.0446	0.4852	476091	Hepatic bile duct cancer || id:ebi-a-GCST90018803	0.280366	ebi-a-GCST90018803
rs17261683	C	A	-0.0305	0.0465	0.512201	476091	Hepatic bile duct cancer || id:ebi-a-GCST90018803	0.252709	ebi-a-GCST90018803
rs264094	C	G	-0.0377	0.042	0.3701	476091	Hepatic bile duct cancer || id:ebi-a-GCST90018803	0.557059	ebi-a-GCST90018803
rs2670256	C	A	-0.022	0.0601	0.715	476091	Hepatic bile duct cancer || id:ebi-a-GCST90018803	0.480791	ebi-a-GCST90018803
rs74356086	C	T	-0.0737	0.0614	0.2301	476091	Hepatic bile duct cancer || id:ebi-a-GCST90018803	0.130806	ebi-a-GCST90018803
rs9871008	G	T	-0.0294	0.0668	0.659601	476091	Hepatic bile duct cancer || id:ebi-a-GCST90018803	0.106425	ebi-a-GCST90018803
rs6550234	C	G	0.0519	0.0414	0.21	476091	Hepatic bile duct cancer || id:ebi-a-GCST90018803	0.566748	ebi-a-GCST90018803
rs9444992	T	C	0.0138	0.0949	0.8844	476091	Hepatic bile duct cancer || id:ebi-a-GCST90018803	0.0553938	ebi-a-GCST90018803
rs6986322	C	A	0.0051	0.0689	0.9405	476091	Hepatic bile duct cancer || id:ebi-a-GCST90018803	0.0870433	ebi-a-GCST90018803
rs113987257	G	A	0.005	0.0859	0.9538	476091	Hepatic bile duct cancer || id:ebi-a-GCST90018803	0.0906953	ebi-a-GCST90018803
rs7028997	G	A	0.0428	0.0541	0.4288	476091	Hepatic bile duct cancer || id:ebi-a-GCST90018803	0.169624	ebi-a-GCST90018803
rs28434727	C	T	-0.2374	0.0763	0.001854	476091	Hepatic bile duct cancer || id:ebi-a-GCST90018803	0.088065	ebi-a-GCST90018803
rs2237429	A	C	-0.0168	0.0467	0.7196	476091	Hepatic bile duct cancer || id:ebi-a-GCST90018803	0.261382	ebi-a-GCST90018803
rs9355457	G	A	-0.0515	0.0458	0.2606	476091	Hepatic bile duct cancer || id:ebi-a-GCST90018803	0.257744	ebi-a-GCST90018803
rs38206	C	A	0.0234	0.0441	0.595899	476091	Hepatic bile duct cancer || id:ebi-a-GCST90018803	0.694038	ebi-a-GCST90018803
rs34600300	A	G	-0.0813	0.0419	0.0523902	476091	Hepatic bile duct cancer || id:ebi-a-GCST90018803	0.374815	ebi-a-GCST90018803
rs59859011	C	T	0.0327	0.0454	0.4707	476091	Hepatic bile duct cancer || id:ebi-a-GCST90018803	0.277093	ebi-a-GCST90018803
rs11972884	A	G	0.0249	0.0795	0.7539	476091	Hepatic bile duct cancer || id:ebi-a-GCST90018803	0.139058	ebi-a-GCST90018803
rs1852543	G	A	0.059	0.0478	0.2174	476091	Hepatic bile duct cancer || id:ebi-a-GCST90018803	0.765258	ebi-a-GCST90018803
rs4129520	T	G	0.0392	0.0458	0.3921	476091	Hepatic bile duct cancer || id:ebi-a-GCST90018803	0.263943	ebi-a-GCST90018803
rs59200704	C	T	-0.0267	0.0582	0.6466	476091	Hepatic bile duct cancer || id:ebi-a-GCST90018803	0.14948	ebi-a-GCST90018803
rs11001051	A	C	-0.0048	0.043	0.911	476091	Hepatic bile duct cancer || id:ebi-a-GCST90018803	0.619245	ebi-a-GCST90018803
rs7327289	A	C	-0.0014	0.0406	0.9728	476091	Hepatic bile duct cancer || id:ebi-a-GCST90018803	0.440484	ebi-a-GCST90018803
rs306635	G	T	0.0287	0.0634	0.651	476091	Hepatic bile duct cancer || id:ebi-a-GCST90018803	0.108201	ebi-a-GCST90018803
rs10771812	G	A	0.0061	0.0662	0.9265	476091	Hepatic bile duct cancer || id:ebi-a-GCST90018803	0.900227	ebi-a-GCST90018803
rs4335623	T	C	0.001	0.0485	0.9839	476091	Hepatic bile duct cancer || id:ebi-a-GCST90018803	0.606729	ebi-a-GCST90018803
rs2962117	C	T	-0.0282	0.0587	0.630999	476091	Hepatic bile duct cancer || id:ebi-a-GCST90018803	0.830193	ebi-a-GCST90018803
rs10904806	C	T	-0.0848	0.0557	0.1277	476091	Hepatic bile duct cancer || id:ebi-a-GCST90018803	0.171338	ebi-a-GCST90018803
rs497127	G	A	0.0564	0.0862	0.513	476091	Hepatic bile duct cancer || id:ebi-a-GCST90018803	0.939404	ebi-a-GCST90018803
rs78432054	T	C	0.0135	0.0791	0.8643	476091	Hepatic bile duct cancer || id:ebi-a-GCST90018803	0.0771827	ebi-a-GCST90018803
rs75742406	A	G	-0.0594	0.0438	0.1756	476091	Hepatic bile duct cancer || id:ebi-a-GCST90018803	0.30917	ebi-a-GCST90018803
rs77240341	A	C	0.1151	0.0694	0.0971606	476091	Hepatic bile duct cancer || id:ebi-a-GCST90018803	0.0982205	ebi-a-GCST90018803
rs7145860	T	C	0.1198	0.0664	0.0713395	476091	Hepatic bile duct cancer || id:ebi-a-GCST90018803	0.897825	ebi-a-GCST90018803
rs10132077	C	A	0.0007	0.0526	0.9888	476091	Hepatic bile duct cancer || id:ebi-a-GCST90018803	0.196995	ebi-a-GCST90018803
rs9520999	A	C	-0.0261	0.0484	0.59	476091	Hepatic bile duct cancer || id:ebi-a-GCST90018803	0.78071	ebi-a-GCST90018803
rs7156447	C	T	-0.0693	0.0469	0.139	476091	Hepatic bile duct cancer || id:ebi-a-GCST90018803	0.249077	ebi-a-GCST90018803
rs7168485	G	A	-0.0142	0.0434	0.743401	476091	Hepatic bile duct cancer || id:ebi-a-GCST90018803	0.691585	ebi-a-GCST90018803
rs11621295	T	C	-0.0083	0.0491	0.8658	476091	Hepatic bile duct cancer || id:ebi-a-GCST90018803	0.260864	ebi-a-GCST90018803
rs2904413	A	G	-0.0014	0.0449	0.9748	476091	Hepatic bile duct cancer || id:ebi-a-GCST90018803	0.403806	ebi-a-GCST90018803
rs28593062	C	G	0.0304	0.0564	0.589599	476091	Hepatic bile duct cancer || id:ebi-a-GCST90018803	0.156056	ebi-a-GCST90018803
rs1370396	A	C	-0.0373	0.0547	0.4957	476091	Hepatic bile duct cancer || id:ebi-a-GCST90018803	0.277955	ebi-a-GCST90018803
rs28533187	G	C	-0.038	0.054	0.481	476091	Hepatic bile duct cancer || id:ebi-a-GCST90018803	0.212459	ebi-a-GCST90018803
rs17093700	G	A	0.086	0.057	0.1314	476091	Hepatic bile duct cancer || id:ebi-a-GCST90018803	0.174086	ebi-a-GCST90018803
rs2178724	A	C	0.0127	0.051	0.8029	476091	Hepatic bile duct cancer || id:ebi-a-GCST90018803	0.264437	ebi-a-GCST90018803
rs60837155	T	C	-0.1701	0.1216	0.1618	476091	Hepatic bile duct cancer || id:ebi-a-GCST90018803	0.0444194	ebi-a-GCST90018803
rs17241022	A	G	0.0124	0.0777	0.8729	476091	Hepatic bile duct cancer || id:ebi-a-GCST90018803	0.116599	ebi-a-GCST90018803
rs39782	G	A	-0.06	0.0492	0.223	476091	Hepatic bile duct cancer || id:ebi-a-GCST90018803	0.212952	ebi-a-GCST90018803
rs1235770	G	A	0.0016	0.0553	0.977	476091	Hepatic bile duct cancer || id:ebi-a-GCST90018803	0.178523	ebi-a-GCST90018803
rs153794	G	C	-0.0473	0.0422	0.2628	476091	Hepatic bile duct cancer || id:ebi-a-GCST90018803	0.363598	ebi-a-GCST90018803
rs1110565	C	G	-0.0051	0.0457	0.9117	476091	Hepatic bile duct cancer || id:ebi-a-GCST90018803	0.279306	ebi-a-GCST90018803
rs2058324	C	T	0.045	0.0537	0.403	476091	Hepatic bile duct cancer || id:ebi-a-GCST90018803	0.83179	ebi-a-GCST90018803
rs3827962	C	T	-0.0376	0.0483	0.4361	476091	Hepatic bile duct cancer || id:ebi-a-GCST90018803	0.237975	ebi-a-GCST90018803
rs11698230	T	C	-0.1675	0.0866	0.0532697	476091	Hepatic bile duct cancer || id:ebi-a-GCST90018803	0.0904089	ebi-a-GCST90018803
rs9518026	A	G	0.0168	0.0652	0.7973	476091	Hepatic bile duct cancer || id:ebi-a-GCST90018803	0.128121	ebi-a-GCST90018803
rs640184	G	A	-0.0754	0.0534	0.158	476091	Hepatic bile duct cancer || id:ebi-a-GCST90018803	0.828655	ebi-a-GCST90018803
rs1952634	T	C	0.0985	0.0999	0.3246	476091	Hepatic bile duct cancer || id:ebi-a-GCST90018803	0.934254	ebi-a-GCST90018803
rs8024861	A	G	-0.0397	0.0525	0.4492	476091	Hepatic bile duct cancer || id:ebi-a-GCST90018803	0.811533	ebi-a-GCST90018803
rs12283922	G	T	0.01	0.0435	0.818	476091	Hepatic bile duct cancer || id:ebi-a-GCST90018803	0.595113	ebi-a-GCST90018803
rs1467048	A	G	-0.0128	0.0491	0.7944	476091	Hepatic bile duct cancer || id:ebi-a-GCST90018803	0.212665	ebi-a-GCST90018803
rs6996139	T	C	0.0618	0.0413	0.1349	476091	Hepatic bile duct cancer || id:ebi-a-GCST90018803	0.394324	ebi-a-GCST90018803
rs10818151	C	T	-0.0341	0.0417	0.4128	476091	Hepatic bile duct cancer || id:ebi-a-GCST90018803	0.519281	ebi-a-GCST90018803
rs2298525	A	G	-0.1241	0.0628	0.0480496	476091	Hepatic bile duct cancer || id:ebi-a-GCST90018803	0.110056	ebi-a-GCST90018803
rs11003831	A	G	0.0081	0.0472	0.864	476091	Hepatic bile duct cancer || id:ebi-a-GCST90018803	0.568888	ebi-a-GCST90018803
rs2144125	G	A	-0.1122	0.0743	0.1313	476091	Hepatic bile duct cancer || id:ebi-a-GCST90018803	0.908705	ebi-a-GCST90018803
rs7229275	C	T	0.0072	0.0405	0.8592	476091	Hepatic bile duct cancer || id:ebi-a-GCST90018803	0.450739	ebi-a-GCST90018803
rs11876974	T	C	-0.3257	0.2107	0.1222	476091	Hepatic bile duct cancer || id:ebi-a-GCST90018803	0.08012	ebi-a-GCST90018803
rs34506659	G	A	-0.0127	0.0415	0.7601	476091	Hepatic bile duct cancer || id:ebi-a-GCST90018803	0.382179	ebi-a-GCST90018803
rs8092906	C	T	0.0371	0.0434	0.3925	476091	Hepatic bile duct cancer || id:ebi-a-GCST90018803	0.3145	ebi-a-GCST90018803
rs62229301	G	T	-0.0567	0.0405	0.1614	476091	Hepatic bile duct cancer || id:ebi-a-GCST90018803	0.439095	ebi-a-GCST90018803
rs2156384	G	A	-0.0233	0.0404	0.5643	476091	Hepatic bile duct cancer || id:ebi-a-GCST90018803	0.493694	ebi-a-GCST90018803
rs958912	G	A	-0.0305	0.0545	0.5756	476091	Hepatic bile duct cancer || id:ebi-a-GCST90018803	0.824398	ebi-a-GCST90018803
rs34481461	A	C	-0.091	0.0517	0.0786394	476091	Hepatic bile duct cancer || id:ebi-a-GCST90018803	0.181058	ebi-a-GCST90018803
rs4661618	C	T	0.0677	0.0414	0.1016	476091	Hepatic bile duct cancer || id:ebi-a-GCST90018803	0.574106	ebi-a-GCST90018803
rs9852272	A	G	0.0066	0.0438	0.8809	476091	Hepatic bile duct cancer || id:ebi-a-GCST90018803	0.343131	ebi-a-GCST90018803
rs7649525	A	C	0.0434	0.0538	0.4195	476091	Hepatic bile duct cancer || id:ebi-a-GCST90018803	0.797715	ebi-a-GCST90018803
rs7630278	C	T	-0.0429	0.0476	0.3666	476091	Hepatic bile duct cancer || id:ebi-a-GCST90018803	0.73908	ebi-a-GCST90018803
rs12520028	C	T	-0.0607	0.0519	0.2424	476091	Hepatic bile duct cancer || id:ebi-a-GCST90018803	0.195053	ebi-a-GCST90018803
rs67873319	T	G	-0.0218	0.0608	0.7199	476091	Hepatic bile duct cancer || id:ebi-a-GCST90018803	0.137601	ebi-a-GCST90018803
rs10061508	T	C	0.0464	0.0434	0.2846	476091	Hepatic bile duct cancer || id:ebi-a-GCST90018803	0.617917	ebi-a-GCST90018803
rs11241458	G	A	0.016	0.0426	0.707499	476091	Hepatic bile duct cancer || id:ebi-a-GCST90018803	0.486547	ebi-a-GCST90018803
rs72978489	T	A	-0.09	0.1048	0.3904	476091	Hepatic bile duct cancer || id:ebi-a-GCST90018803	0.0410169	ebi-a-GCST90018803
rs71641023	C	A	-0.0453	0.0995	0.649201	476091	Hepatic bile duct cancer || id:ebi-a-GCST90018803	0.0706521	ebi-a-GCST90018803
rs35695401	A	G	0.0612	0.0839	0.4659	476091	Hepatic bile duct cancer || id:ebi-a-GCST90018803	0.09755	ebi-a-GCST90018803
rs9341890	A	C	-0.0084	0.0421	0.8417	476091	Hepatic bile duct cancer || id:ebi-a-GCST90018803	0.361112	ebi-a-GCST90018803
rs55670659	T	C	-0.0618	0.0457	0.1766	476091	Hepatic bile duct cancer || id:ebi-a-GCST90018803	0.606795	ebi-a-GCST90018803
rs4832489	C	T	-0.0383	0.0436	0.3797	476091	Hepatic bile duct cancer || id:ebi-a-GCST90018803	0.538531	ebi-a-GCST90018803
rs6749981	T	G	-0.0004	0.0441	0.993	476091	Hepatic bile duct cancer || id:ebi-a-GCST90018803	0.298637	ebi-a-GCST90018803
rs1073179	G	A	0.0633	0.0471	0.1785	476091	Hepatic bile duct cancer || id:ebi-a-GCST90018803	0.298756	ebi-a-GCST90018803
rs72862969	G	A	-0.0646	0.1145	0.5727	476091	Hepatic bile duct cancer || id:ebi-a-GCST90018803	0.0484397	ebi-a-GCST90018803
rs16981871	T	G	0.0104	0.0517	0.8406	476091	Hepatic bile duct cancer || id:ebi-a-GCST90018803	0.286384	ebi-a-GCST90018803
rs4665554	T	C	0.0091	0.0413	0.8259	476091	Hepatic bile duct cancer || id:ebi-a-GCST90018803	0.50406	ebi-a-GCST90018803
rs12075138	T	C	-0.0239	0.0429	0.5768	476091	Hepatic bile duct cancer || id:ebi-a-GCST90018803	0.32645	ebi-a-GCST90018803
rs73144120	A	G	-0.0216	0.0597	0.7171	476091	Hepatic bile duct cancer || id:ebi-a-GCST90018803	0.122858	ebi-a-GCST90018803
rs12041469	G	C	0.0115	0.043	0.788099	476091	Hepatic bile duct cancer || id:ebi-a-GCST90018803	0.473095	ebi-a-GCST90018803
rs6695913	G	A	0.0059	0.0419	0.8872	476091	Hepatic bile duct cancer || id:ebi-a-GCST90018803	0.367687	ebi-a-GCST90018803
rs957231	A	G	0.05	0.05	0.3174	476091	Hepatic bile duct cancer || id:ebi-a-GCST90018803	0.198559	ebi-a-GCST90018803
rs16875319	G	T	-0.0036	0.0533	0.9464	476091	Hepatic bile duct cancer || id:ebi-a-GCST90018803	0.241182	ebi-a-GCST90018803
rs117806539	T	C	-0.0446	0.0722	0.536701	476091	Hepatic bile duct cancer || id:ebi-a-GCST90018803	0.0981358	ebi-a-GCST90018803
rs2137703	A	T	-0.0545	0.0616	0.3767	476091	Hepatic bile duct cancer || id:ebi-a-GCST90018803	0.296895	ebi-a-GCST90018803
rs11556354	A	G	-0.0586	0.0481	0.2228	476091	Hepatic bile duct cancer || id:ebi-a-GCST90018803	0.476489	ebi-a-GCST90018803
rs11981428	C	T	-0.126	0.0558	0.0238699	476091	Hepatic bile duct cancer || id:ebi-a-GCST90018803	0.151255	ebi-a-GCST90018803
rs10263016	G	T	0.0482	0.0954	0.6133	476091	Hepatic bile duct cancer || id:ebi-a-GCST90018803	0.0701457	ebi-a-GCST90018803
rs72700065	A	G	-0.0224	0.0867	0.7958	476091	Hepatic bile duct cancer || id:ebi-a-GCST90018803	0.0953193	ebi-a-GCST90018803
rs1573854	T	C	-0.1234	0.0455	0.00666807	476091	Hepatic bile duct cancer || id:ebi-a-GCST90018803	0.296548	ebi-a-GCST90018803
rs12358632	T	C	-0.1048	0.0909	0.2489	476091	Hepatic bile duct cancer || id:ebi-a-GCST90018803	0.0760864	ebi-a-GCST90018803
rs17109872	G	A	-0.04	0.0444	0.3674	476091	Hepatic bile duct cancer || id:ebi-a-GCST90018803	0.353216	ebi-a-GCST90018803
rs10999373	A	G	-0.0426	0.0511	0.4045	476091	Hepatic bile duct cancer || id:ebi-a-GCST90018803	0.209299	ebi-a-GCST90018803
rs10509326	G	A	-0.0454	0.0526	0.3884	476091	Hepatic bile duct cancer || id:ebi-a-GCST90018803	0.205732	ebi-a-GCST90018803
rs12572683	G	A	0.0693	0.0471	0.1411	476091	Hepatic bile duct cancer || id:ebi-a-GCST90018803	0.254277	ebi-a-GCST90018803
rs7088481	G	A	-0.0153	0.0554	0.7831	476091	Hepatic bile duct cancer || id:ebi-a-GCST90018803	0.199626	ebi-a-GCST90018803
rs2977806	T	C	-0.0446	0.0408	0.2735	476091	Hepatic bile duct cancer || id:ebi-a-GCST90018803	0.531314	ebi-a-GCST90018803
rs76737704	T	C	0.0994	0.1039	0.339	476091	Hepatic bile duct cancer || id:ebi-a-GCST90018803	0.0613913	ebi-a-GCST90018803
rs111630992	T	C	0.0114	0.077	0.882	476091	Hepatic bile duct cancer || id:ebi-a-GCST90018803	0.0718263	ebi-a-GCST90018803
rs11609887	T	C	0.0381	0.0452	0.3996	476091	Hepatic bile duct cancer || id:ebi-a-GCST90018803	0.301977	ebi-a-GCST90018803
rs826914	G	A	0.0484	0.0469	0.3018	476091	Hepatic bile duct cancer || id:ebi-a-GCST90018803	0.320236	ebi-a-GCST90018803
rs2714048	C	T	0.0188	0.0444	0.6725	476091	Hepatic bile duct cancer || id:ebi-a-GCST90018803	0.511674	ebi-a-GCST90018803
rs11619782	A	G	0.0078	0.0565	0.8906	476091	Hepatic bile duct cancer || id:ebi-a-GCST90018803	0.175211	ebi-a-GCST90018803
rs75260065	A	G	-0.0806	0.0816	0.323	476091	Hepatic bile duct cancer || id:ebi-a-GCST90018803	0.100365	ebi-a-GCST90018803
rs7110658	A	C	0.0279	0.0421	0.5068	476091	Hepatic bile duct cancer || id:ebi-a-GCST90018803	0.364387	ebi-a-GCST90018803
rs1322553	G	A	0.0176	0.0512	0.7307	476091	Hepatic bile duct cancer || id:ebi-a-GCST90018803	0.201425	ebi-a-GCST90018803
rs9342010	A	G	0.0029	0.0403	0.9418	476091	Hepatic bile duct cancer || id:ebi-a-GCST90018803	0.511363	ebi-a-GCST90018803
rs11970709	T	C	-0.0584	0.0748	0.4347	476091	Hepatic bile duct cancer || id:ebi-a-GCST90018803	0.171822	ebi-a-GCST90018803
rs77555111	G	C	-0.0235	0.0954	0.8058	476091	Hepatic bile duct cancer || id:ebi-a-GCST90018803	0.0692234	ebi-a-GCST90018803
rs58334359	C	T	-0.0027	0.0422	0.9497	476091	Hepatic bile duct cancer || id:ebi-a-GCST90018803	0.649994	ebi-a-GCST90018803
rs149821435	A	G	0.0732	0.0624	0.2405	476091	Hepatic bile duct cancer || id:ebi-a-GCST90018803	0.129375	ebi-a-GCST90018803
rs180739676	T	C	0.0172	0.0978	0.86	476091	Hepatic bile duct cancer || id:ebi-a-GCST90018803	0.0699287	ebi-a-GCST90018803
rs6990182	A	G	0.1181	0.0717	0.0996391	476091	Hepatic bile duct cancer || id:ebi-a-GCST90018803	0.912182	ebi-a-GCST90018803
rs55967742	T	C	0.0288	0.0927	0.7563	476091	Hepatic bile duct cancer || id:ebi-a-GCST90018803	0.0751365	ebi-a-GCST90018803
rs6822546	T	C	0.0391	0.0559	0.4848	476091	Hepatic bile duct cancer || id:ebi-a-GCST90018803	0.194353	ebi-a-GCST90018803
rs3774455	G	T	-0.0405	0.0523	0.4392	476091	Hepatic bile duct cancer || id:ebi-a-GCST90018803	0.819427	ebi-a-GCST90018803
rs17483325	T	C	0.0386	0.0736	0.600101	476091	Hepatic bile duct cancer || id:ebi-a-GCST90018803	0.0957608	ebi-a-GCST90018803
rs10001433	A	C	-0.008	0.0407	0.8439	476091	Hepatic bile duct cancer || id:ebi-a-GCST90018803	0.440542	ebi-a-GCST90018803
rs360942	T	G	0.0592	0.0521	0.256	476091	Hepatic bile duct cancer || id:ebi-a-GCST90018803	0.805155	ebi-a-GCST90018803
rs12188767	C	T	0.0313	0.0447	0.483499	476091	Hepatic bile duct cancer || id:ebi-a-GCST90018803	0.320708	ebi-a-GCST90018803
rs528797	G	A	0.0299	0.0443	0.498799	476091	Hepatic bile duct cancer || id:ebi-a-GCST90018803	0.320815	ebi-a-GCST90018803
rs2110572	A	G	-0.0035	0.0456	0.9393	476091	Hepatic bile duct cancer || id:ebi-a-GCST90018803	0.295311	ebi-a-GCST90018803
rs2253206	G	A	0.0451	0.0409	0.2698	476091	Hepatic bile duct cancer || id:ebi-a-GCST90018803	0.552769	ebi-a-GCST90018803
rs7645839	A	G	-0.0425	0.0439	0.3332	476091	Hepatic bile duct cancer || id:ebi-a-GCST90018803	0.625373	ebi-a-GCST90018803
rs2664112	G	C	-0.0206	0.044	0.639501	476091	Hepatic bile duct cancer || id:ebi-a-GCST90018803	0.701374	ebi-a-GCST90018803
rs1488407	C	G	0.0019	0.0546	0.9724	476091	Hepatic bile duct cancer || id:ebi-a-GCST90018803	0.16272	ebi-a-GCST90018803
rs1891661	A	G	0.0187	0.0433	0.666	476091	Hepatic bile duct cancer || id:ebi-a-GCST90018803	0.520757	ebi-a-GCST90018803
rs2039231	G	A	0.0043	0.0563	0.9388	476091	Hepatic bile duct cancer || id:ebi-a-GCST90018803	0.822953	ebi-a-GCST90018803
rs7589469	T	C	-0.0088	0.0559	0.8754	476091	Hepatic bile duct cancer || id:ebi-a-GCST90018803	0.149031	ebi-a-GCST90018803
rs1533657	T	C	-0.0388	0.0701	0.5802	476091	Hepatic bile duct cancer || id:ebi-a-GCST90018803	0.907813	ebi-a-GCST90018803
rs12049373	A	T	-0.0369	0.0407	0.3646	476091	Hepatic bile duct cancer || id:ebi-a-GCST90018803	0.516633	ebi-a-GCST90018803
rs114285622	G	A	-0.012	0.093	0.8976	476091	Hepatic bile duct cancer || id:ebi-a-GCST90018803	0.0759002	ebi-a-GCST90018803
rs2297079	G	C	-0.0025	0.0417	0.952	476091	Hepatic bile duct cancer || id:ebi-a-GCST90018803	0.534984	ebi-a-GCST90018803
rs79038777	A	G	-0.0072	0.0949	0.9391	476091	Hepatic bile duct cancer || id:ebi-a-GCST90018803	0.0543326	ebi-a-GCST90018803
rs74774442	T	C	0.0413	0.0654	0.5273	476091	Hepatic bile duct cancer || id:ebi-a-GCST90018803	0.172645	ebi-a-GCST90018803
rs221137	C	T	-0.0299	0.0467	0.5226	476091	Hepatic bile duct cancer || id:ebi-a-GCST90018803	0.274039	ebi-a-GCST90018803
rs12549835	A	G	0.0713	0.0438	0.1031	476091	Hepatic bile duct cancer || id:ebi-a-GCST90018803	0.446851	ebi-a-GCST90018803
rs681080	T	G	0.0049	0.0502	0.922	476091	Hepatic bile duct cancer || id:ebi-a-GCST90018803	0.755043	ebi-a-GCST90018803
rs7028802	T	C	-0.0464	0.0743	0.5322	476091	Hepatic bile duct cancer || id:ebi-a-GCST90018803	0.0792165	ebi-a-GCST90018803
rs117200056	T	G	-0.167	0.0769	0.0299399	476091	Hepatic bile duct cancer || id:ebi-a-GCST90018803	0.116442	ebi-a-GCST90018803
rs6586815	C	G	-0.0696	0.0488	0.1534	476091	Hepatic bile duct cancer || id:ebi-a-GCST90018803	0.23572	ebi-a-GCST90018803
rs1031492	T	C	0.0173	0.047	0.713199	476091	Hepatic bile duct cancer || id:ebi-a-GCST90018803	0.239717	ebi-a-GCST90018803
rs1234358	T	C	-0.0209	0.0441	0.6357	476091	Hepatic bile duct cancer || id:ebi-a-GCST90018803	0.297003	ebi-a-GCST90018803
rs73229093	T	C	0.0465	0.0685	0.4976	476091	Hepatic bile duct cancer || id:ebi-a-GCST90018803	0.151897	ebi-a-GCST90018803
rs77438700	G	A	0.023	0.087	0.791799	476091	Hepatic bile duct cancer || id:ebi-a-GCST90018803	0.0619269	ebi-a-GCST90018803
rs12893622	T	C	0.0099	0.0847	0.9073	476091	Hepatic bile duct cancer || id:ebi-a-GCST90018803	0.0636281	ebi-a-GCST90018803
rs71381161	A	C	-0.0567	0.0718	0.4302	476091	Hepatic bile duct cancer || id:ebi-a-GCST90018803	0.187014	ebi-a-GCST90018803
rs1548450	C	T	-0.0371	0.0426	0.3834	476091	Hepatic bile duct cancer || id:ebi-a-GCST90018803	0.393478	ebi-a-GCST90018803
rs28526344	A	G	0.0451	0.0837	0.5898	476091	Hepatic bile duct cancer || id:ebi-a-GCST90018803	0.10809	ebi-a-GCST90018803
rs55806473	T	A	-0.0188	0.0462	0.6842	476091	Hepatic bile duct cancer || id:ebi-a-GCST90018803	0.285784	ebi-a-GCST90018803
rs34334488	T	C	-0.0735	0.0651	0.2593	476091	Hepatic bile duct cancer || id:ebi-a-GCST90018803	0.106923	ebi-a-GCST90018803
rs111571606	G	A	-0.0258	0.0722	0.721499	476091	Hepatic bile duct cancer || id:ebi-a-GCST90018803	0.0994728	ebi-a-GCST90018803
rs755776	G	A	-0.039	0.0848	0.646001	476091	Hepatic bile duct cancer || id:ebi-a-GCST90018803	0.0671636	ebi-a-GCST90018803
rs619154	T	G	0.0295	0.0615	0.6307	476091	Hepatic bile duct cancer || id:ebi-a-GCST90018803	0.132498	ebi-a-GCST90018803
rs12956696	G	C	0.0324	0.1186	0.7848	476091	Hepatic bile duct cancer || id:ebi-a-GCST90018803	0.0470467	ebi-a-GCST90018803
rs72913346	C	T	-0.1425	0.0823	0.0835007	476091	Hepatic bile duct cancer || id:ebi-a-GCST90018803	0.107199	ebi-a-GCST90018803
rs12605162	T	A	0.0531	0.0428	0.2153	476091	Hepatic bile duct cancer || id:ebi-a-GCST90018803	0.623645	ebi-a-GCST90018803
rs2183307	C	T	0.0423	0.0612	0.4898	476091	Hepatic bile duct cancer || id:ebi-a-GCST90018803	0.880382	ebi-a-GCST90018803
rs10403135	C	T	-0.0021	0.0427	0.9608	476091	Hepatic bile duct cancer || id:ebi-a-GCST90018803	0.665228	ebi-a-GCST90018803
rs8035574	T	C	0.0379	0.0508	0.4562	476091	Hepatic bile duct cancer || id:ebi-a-GCST90018803	0.196808	ebi-a-GCST90018803
rs34418609	T	A	-0.0225	0.0513	0.6604	476091	Hepatic bile duct cancer || id:ebi-a-GCST90018803	0.217602	ebi-a-GCST90018803
rs1189820	A	G	0.0877	0.0877	0.3175	476091	Hepatic bile duct cancer || id:ebi-a-GCST90018803	0.0594026	ebi-a-GCST90018803
rs237302	T	C	0.0667	0.046	0.1474	476091	Hepatic bile duct cancer || id:ebi-a-GCST90018803	0.272451	ebi-a-GCST90018803
rs567637	A	G	-0.0156	0.0444	0.7262	476091	Hepatic bile duct cancer || id:ebi-a-GCST90018803	0.495952	ebi-a-GCST90018803
rs11697146	T	C	0.0415	0.0706	0.5569	476091	Hepatic bile duct cancer || id:ebi-a-GCST90018803	0.0942716	ebi-a-GCST90018803
rs6027553	C	T	-0.0395	0.0468	0.3992	476091	Hepatic bile duct cancer || id:ebi-a-GCST90018803	0.293201	ebi-a-GCST90018803
rs140288	A	G	-0.0434	0.0552	0.4314	476091	Hepatic bile duct cancer || id:ebi-a-GCST90018803	0.568978	ebi-a-GCST90018803
rs655894	T	C	0.0274	0.0605	0.651199	476091	Hepatic bile duct cancer || id:ebi-a-GCST90018803	0.867982	ebi-a-GCST90018803
rs6031460	T	A	-0.0096	0.0565	0.8657	476091	Hepatic bile duct cancer || id:ebi-a-GCST90018803	0.598893	ebi-a-GCST90018803
rs3918261	G	A	0.0043	0.0549	0.9376	476091	Hepatic bile duct cancer || id:ebi-a-GCST90018803	0.157523	ebi-a-GCST90018803
rs11087867	C	T	-0.0234	0.0404	0.562999	476091	Hepatic bile duct cancer || id:ebi-a-GCST90018803	0.493788	ebi-a-GCST90018803
rs347464	A	G	0.0587	0.0407	0.1495	476091	Hepatic bile duct cancer || id:ebi-a-GCST90018803	0.431494	ebi-a-GCST90018803
rs8123440	G	A	0.067	0.0502	0.1822	476091	Hepatic bile duct cancer || id:ebi-a-GCST90018803	0.251301	ebi-a-GCST90018803
rs371966	C	T	-0.0204	0.0431	0.635501	476091	Hepatic bile duct cancer || id:ebi-a-GCST90018803	0.338624	ebi-a-GCST90018803
rs2108609	G	T	-0.0364	0.0439	0.4064	476091	Hepatic bile duct cancer || id:ebi-a-GCST90018803	0.708384	ebi-a-GCST90018803
rs12589299	A	G	0.105	0.0692	0.1294	476091	Hepatic bile duct cancer || id:ebi-a-GCST90018803	0.093666	ebi-a-GCST90018803
rs11158204	T	C	-0.0329	0.0435	0.4499	476091	Hepatic bile duct cancer || id:ebi-a-GCST90018803	0.346861	ebi-a-GCST90018803
rs6425868	C	T	0.0074	0.0408	0.857	476091	Hepatic bile duct cancer || id:ebi-a-GCST90018803	0.530802	ebi-a-GCST90018803
rs12076635	C	G	0.0734	0.0473	0.1203	476091	Hepatic bile duct cancer || id:ebi-a-GCST90018803	0.766542	ebi-a-GCST90018803
rs297799	T	C	-0.0236	0.052	0.649901	476091	Hepatic bile duct cancer || id:ebi-a-GCST90018803	0.194383	ebi-a-GCST90018803
rs11206972	A	G	-0.0328	0.0494	0.5072	476091	Hepatic bile duct cancer || id:ebi-a-GCST90018803	0.256123	ebi-a-GCST90018803
rs11686668	T	C	0.0133	0.0899	0.882	476091	Hepatic bile duct cancer || id:ebi-a-GCST90018803	0.0800036	ebi-a-GCST90018803
rs7568936	T	C	0.0134	0.0594	0.8221	476091	Hepatic bile duct cancer || id:ebi-a-GCST90018803	0.127591	ebi-a-GCST90018803
rs1897103	C	T	-0.1213	0.0639	0.0575201	476091	Hepatic bile duct cancer || id:ebi-a-GCST90018803	0.117905	ebi-a-GCST90018803
rs56865570	T	C	-0.0164	0.0762	0.83	476091	Hepatic bile duct cancer || id:ebi-a-GCST90018803	0.118933	ebi-a-GCST90018803
rs60735607	G	T	0.0037	0.0546	0.946	476091	Hepatic bile duct cancer || id:ebi-a-GCST90018803	0.184961	ebi-a-GCST90018803
rs1519463	C	T	-0.0541	0.0404	0.18	476091	Hepatic bile duct cancer || id:ebi-a-GCST90018803	0.462292	ebi-a-GCST90018803
rs16854012	G	A	0.0467	0.0568	0.4108	476091	Hepatic bile duct cancer || id:ebi-a-GCST90018803	0.146097	ebi-a-GCST90018803
rs111289765	T	C	0.0498	0.0478	0.2975	476091	Hepatic bile duct cancer || id:ebi-a-GCST90018803	0.280259	ebi-a-GCST90018803
rs1022462	T	C	0.0112	0.0474	0.8134	476091	Hepatic bile duct cancer || id:ebi-a-GCST90018803	0.319522	ebi-a-GCST90018803
rs628103	C	G	-0.022	0.0473	0.641599	476091	Hepatic bile duct cancer || id:ebi-a-GCST90018803	0.267592	ebi-a-GCST90018803
rs1387103	C	T	0.0413	0.0405	0.3081	476091	Hepatic bile duct cancer || id:ebi-a-GCST90018803	0.520921	ebi-a-GCST90018803
rs1031170	C	T	-0.017	0.0702	0.8087	476091	Hepatic bile duct cancer || id:ebi-a-GCST90018803	0.0894232	ebi-a-GCST90018803
rs66498356	C	G	0.018	0.044	0.6831	476091	Hepatic bile duct cancer || id:ebi-a-GCST90018803	0.296636	ebi-a-GCST90018803
rs10030794	G	A	0.0404	0.0549	0.4619	476091	Hepatic bile duct cancer || id:ebi-a-GCST90018803	0.842481	ebi-a-GCST90018803
rs76009651	T	G	0.0208	0.0983	0.8329	476091	Hepatic bile duct cancer || id:ebi-a-GCST90018803	0.0691437	ebi-a-GCST90018803
rs12143250	T	G	0.0065	0.067	0.9228	476091	Hepatic bile duct cancer || id:ebi-a-GCST90018803	0.0968954	ebi-a-GCST90018803
rs10181636	G	T	-0.0335	0.0405	0.4078	476091	Hepatic bile duct cancer || id:ebi-a-GCST90018803	0.536624	ebi-a-GCST90018803
rs9836671	T	C	0.0899	0.0723	0.2136	476091	Hepatic bile duct cancer || id:ebi-a-GCST90018803	0.091703	ebi-a-GCST90018803
rs79778624	G	A	0.0899	0.1006	0.372	476091	Hepatic bile duct cancer || id:ebi-a-GCST90018803	0.0620986	ebi-a-GCST90018803
rs838553	G	C	0.05	0.0417	0.2303	476091	Hepatic bile duct cancer || id:ebi-a-GCST90018803	0.623276	ebi-a-GCST90018803
rs13110956	G	C	0.0281	0.0661	0.671399	476091	Hepatic bile duct cancer || id:ebi-a-GCST90018803	0.116821	ebi-a-GCST90018803
rs6821814	T	C	-0.0017	0.0424	0.9682	476091	Hepatic bile duct cancer || id:ebi-a-GCST90018803	0.655466	ebi-a-GCST90018803
rs10167009	G	A	-0.0048	0.054	0.9294	476091	Hepatic bile duct cancer || id:ebi-a-GCST90018803	0.163847	ebi-a-GCST90018803
rs3738447	A	G	0.0031	0.0693	0.9642	476091	Hepatic bile duct cancer || id:ebi-a-GCST90018803	0.0883542	ebi-a-GCST90018803
rs3813225	G	A	-0.1664	0.0584	0.004346	476091	Hepatic bile duct cancer || id:ebi-a-GCST90018803	0.153277	ebi-a-GCST90018803
rs17334471	C	T	-0.065	0.0859	0.4489	476091	Hepatic bile duct cancer || id:ebi-a-GCST90018803	0.0654919	ebi-a-GCST90018803
rs12693846	A	G	0.0535	0.0455	0.2403	476091	Hepatic bile duct cancer || id:ebi-a-GCST90018803	0.310486	ebi-a-GCST90018803
rs6730352	C	T	0.0324	0.0617	0.599	476091	Hepatic bile duct cancer || id:ebi-a-GCST90018803	0.857658	ebi-a-GCST90018803
rs17392045	G	A	-0.0534	0.0964	0.579399	476091	Hepatic bile duct cancer || id:ebi-a-GCST90018803	0.0703925	ebi-a-GCST90018803
rs28459619	C	T	-0.193	0.1113	0.0827409	476091	Hepatic bile duct cancer || id:ebi-a-GCST90018803	0.0496144	ebi-a-GCST90018803
rs12143051	T	C	0.0251	0.0994	0.8005	476091	Hepatic bile duct cancer || id:ebi-a-GCST90018803	0.0695097	ebi-a-GCST90018803
rs36003281	G	A	-0.0579	0.0403	0.1514	476091	Hepatic bile duct cancer || id:ebi-a-GCST90018803	0.464371	ebi-a-GCST90018803
rs66831123	T	C	0.1889	0.0825	0.0220501	476091	Hepatic bile duct cancer || id:ebi-a-GCST90018803	0.104277	ebi-a-GCST90018803
rs72653729	A	G	-0.0544	0.0597	0.3622	476091	Hepatic bile duct cancer || id:ebi-a-GCST90018803	0.21932	ebi-a-GCST90018803
rs4712391	T	G	-0.009	0.0486	0.8539	476091	Hepatic bile duct cancer || id:ebi-a-GCST90018803	0.218732	ebi-a-GCST90018803
rs73240078	C	G	-0.1089	0.0947	0.2501	476091	Hepatic bile duct cancer || id:ebi-a-GCST90018803	0.049381	ebi-a-GCST90018803
rs78070833	T	C	0.0586	0.0721	0.4165	476091	Hepatic bile duct cancer || id:ebi-a-GCST90018803	0.0778459	ebi-a-GCST90018803
rs6864249	G	A	-0.1099	0.0504	0.0293697	476091	Hepatic bile duct cancer || id:ebi-a-GCST90018803	0.732517	ebi-a-GCST90018803
rs9378798	G	A	0.0462	0.0462	0.3181	476091	Hepatic bile duct cancer || id:ebi-a-GCST90018803	0.747378	ebi-a-GCST90018803
rs13274654	T	A	-0.0801	0.0412	0.0520403	476091	Hepatic bile duct cancer || id:ebi-a-GCST90018803	0.543016	ebi-a-GCST90018803
rs62472728	T	C	0.0235	0.0607	0.699401	476091	Hepatic bile duct cancer || id:ebi-a-GCST90018803	0.127515	ebi-a-GCST90018803
rs2710810	T	C	-0.0043	0.0406	0.9147	476091	Hepatic bile duct cancer || id:ebi-a-GCST90018803	0.469712	ebi-a-GCST90018803
rs79219050	C	T	0.0201	0.0578	0.727999	476091	Hepatic bile duct cancer || id:ebi-a-GCST90018803	0.164223	ebi-a-GCST90018803
rs13241904	A	G	0.0354	0.0403	0.3792	476091	Hepatic bile duct cancer || id:ebi-a-GCST90018803	0.487284	ebi-a-GCST90018803
rs6470816	T	C	-0.0334	0.041	0.4155	476091	Hepatic bile duct cancer || id:ebi-a-GCST90018803	0.496208	ebi-a-GCST90018803
rs2890426	G	A	-0.0759	0.0429	0.0769999	476091	Hepatic bile duct cancer || id:ebi-a-GCST90018803	0.343804	ebi-a-GCST90018803
rs77649192	A	G	0.0278	0.0752	0.7117	476091	Hepatic bile duct cancer || id:ebi-a-GCST90018803	0.0873968	ebi-a-GCST90018803
rs9395123	A	G	0.0733	0.0536	0.1717	476091	Hepatic bile duct cancer || id:ebi-a-GCST90018803	0.172083	ebi-a-GCST90018803
rs12540948	T	A	0.0862	0.108	0.4245	476091	Hepatic bile duct cancer || id:ebi-a-GCST90018803	0.0711736	ebi-a-GCST90018803
rs17166960	G	A	0.0047	0.066	0.9435	476091	Hepatic bile duct cancer || id:ebi-a-GCST90018803	0.0961788	ebi-a-GCST90018803
rs7869923	G	A	0.0371	0.0462	0.4221	476091	Hepatic bile duct cancer || id:ebi-a-GCST90018803	0.27974	ebi-a-GCST90018803
rs10827649	G	A	0.0199	0.0409	0.6268	476091	Hepatic bile duct cancer || id:ebi-a-GCST90018803	0.415778	ebi-a-GCST90018803
rs12380103	G	A	-0.0496	0.0547	0.3638	476091	Hepatic bile duct cancer || id:ebi-a-GCST90018803	0.15812	ebi-a-GCST90018803
rs11250227	C	A	-0.026	0.0457	0.569	476091	Hepatic bile duct cancer || id:ebi-a-GCST90018803	0.262438	ebi-a-GCST90018803
rs72773089	A	G	0.1176	0.0874	0.1783	476091	Hepatic bile duct cancer || id:ebi-a-GCST90018803	0.0908433	ebi-a-GCST90018803
rs78917710	T	A	-0.0067	0.0557	0.9038	476091	Hepatic bile duct cancer || id:ebi-a-GCST90018803	0.163952	ebi-a-GCST90018803
rs12290684	C	G	-0.0745	0.0582	0.2002	476091	Hepatic bile duct cancer || id:ebi-a-GCST90018803	0.136662	ebi-a-GCST90018803
rs72966872	G	A	-0.0978	0.0872	0.2618	476091	Hepatic bile duct cancer || id:ebi-a-GCST90018803	0.0862089	ebi-a-GCST90018803
rs7106037	A	G	0.0534	0.064	0.4035	476091	Hepatic bile duct cancer || id:ebi-a-GCST90018803	0.126859	ebi-a-GCST90018803
rs72836815	G	A	0.0284	0.0659	0.6659	476091	Hepatic bile duct cancer || id:ebi-a-GCST90018803	0.116201	ebi-a-GCST90018803
rs1515560	G	T	0.0896	0.0414	0.0303599	476091	Hepatic bile duct cancer || id:ebi-a-GCST90018803	0.596624	ebi-a-GCST90018803
rs67284383	G	A	-0.0144	0.0596	0.8094	476091	Hepatic bile duct cancer || id:ebi-a-GCST90018803	0.138761	ebi-a-GCST90018803
rs2268390	C	T	0.0143	0.0486	0.7692	476091	Hepatic bile duct cancer || id:ebi-a-GCST90018803	0.775954	ebi-a-GCST90018803
rs2384068	C	T	0.0544	0.0441	0.2174	476091	Hepatic bile duct cancer || id:ebi-a-GCST90018803	0.703372	ebi-a-GCST90018803
rs146870981	A	G	0.0091	0.0912	0.9204	476091	Hepatic bile duct cancer || id:ebi-a-GCST90018803	0.0593181	ebi-a-GCST90018803
rs8019952	T	C	-0.0525	0.0459	0.2523	476091	Hepatic bile duct cancer || id:ebi-a-GCST90018803	0.698056	ebi-a-GCST90018803
rs55826714	T	C	0.0609	0.0736	0.4081	476091	Hepatic bile duct cancer || id:ebi-a-GCST90018803	0.126802	ebi-a-GCST90018803
rs12147815	G	C	0.0496	0.0521	0.3409	476091	Hepatic bile duct cancer || id:ebi-a-GCST90018803	0.221645	ebi-a-GCST90018803
rs7088058	T	C	0.0107	0.0438	0.8074	476091	Hepatic bile duct cancer || id:ebi-a-GCST90018803	0.336148	ebi-a-GCST90018803
rs1461397	C	T	0.0365	0.0485	0.4516	476091	Hepatic bile duct cancer || id:ebi-a-GCST90018803	0.263053	ebi-a-GCST90018803
rs78378379	C	T	0.045	0.1153	0.6964	476091	Hepatic bile duct cancer || id:ebi-a-GCST90018803	0.0463705	ebi-a-GCST90018803
rs672110	A	C	-0.0379	0.0701	0.5887	476091	Hepatic bile duct cancer || id:ebi-a-GCST90018803	0.812344	ebi-a-GCST90018803
rs11064613	T	C	0.0573	0.0566	0.3111	476091	Hepatic bile duct cancer || id:ebi-a-GCST90018803	0.151197	ebi-a-GCST90018803
rs4963761	T	C	0.033	0.048	0.4921	476091	Hepatic bile duct cancer || id:ebi-a-GCST90018803	0.612405	ebi-a-GCST90018803
rs1547635	A	G	0.0468	0.0597	0.433	476091	Hepatic bile duct cancer || id:ebi-a-GCST90018803	0.126724	ebi-a-GCST90018803
rs72790576	A	G	-0.1383	0.1007	0.1694	476091	Hepatic bile duct cancer || id:ebi-a-GCST90018803	0.0641261	ebi-a-GCST90018803
rs9380260	A	G	-0.0158	0.048	0.743	476091	Hepatic bile duct cancer || id:ebi-a-GCST90018803	0.22228	ebi-a-GCST90018803
rs4302751	G	A	-0.0078	0.0413	0.85	476091	Hepatic bile duct cancer || id:ebi-a-GCST90018803	0.395112	ebi-a-GCST90018803
rs13261824	G	C	0.0814	0.0437	0.0623505	476091	Hepatic bile duct cancer || id:ebi-a-GCST90018803	0.595366	ebi-a-GCST90018803
rs12525281	G	A	-0.0341	0.0531	0.5211	476091	Hepatic bile duct cancer || id:ebi-a-GCST90018803	0.189752	ebi-a-GCST90018803
rs968908	G	A	0.0447	0.0494	0.366	476091	Hepatic bile duct cancer || id:ebi-a-GCST90018803	0.523812	ebi-a-GCST90018803
rs12660615	T	C	-0.0698	0.0493	0.1568	476091	Hepatic bile duct cancer || id:ebi-a-GCST90018803	0.223378	ebi-a-GCST90018803
rs3735078	G	A	-0.021	0.0607	0.728799	476091	Hepatic bile duct cancer || id:ebi-a-GCST90018803	0.120879	ebi-a-GCST90018803
rs6774189	G	A	0.0667	0.0573	0.2447	476091	Hepatic bile duct cancer || id:ebi-a-GCST90018803	0.163124	ebi-a-GCST90018803
rs2664121	T	G	-0.035	0.0434	0.4193	476091	Hepatic bile duct cancer || id:ebi-a-GCST90018803	0.68545	ebi-a-GCST90018803
rs6443544	A	G	0.1028	0.0466	0.0272898	476091	Hepatic bile duct cancer || id:ebi-a-GCST90018803	0.238703	ebi-a-GCST90018803
rs9819594	C	G	0.0143	0.0549	0.7947	476091	Hepatic bile duct cancer || id:ebi-a-GCST90018803	0.266383	ebi-a-GCST90018803
rs17796060	T	C	-0.0184	0.0565	0.7452	476091	Hepatic bile duct cancer || id:ebi-a-GCST90018803	0.160725	ebi-a-GCST90018803
rs8005122	A	G	-0.0706	0.0736	0.3378	476091	Hepatic bile duct cancer || id:ebi-a-GCST90018803	0.176992	ebi-a-GCST90018803
rs937171	G	C	-0.0493	0.0435	0.2569	476091	Hepatic bile duct cancer || id:ebi-a-GCST90018803	0.61014	ebi-a-GCST90018803
rs16963876	G	A	-0.0296	0.0709	0.676401	476091	Hepatic bile duct cancer || id:ebi-a-GCST90018803	0.104738	ebi-a-GCST90018803
rs884587	T	C	-0.075	0.0525	0.1528	476091	Hepatic bile duct cancer || id:ebi-a-GCST90018803	0.238128	ebi-a-GCST90018803
rs1867981	T	C	-0.0782	0.0449	0.0815305	476091	Hepatic bile duct cancer || id:ebi-a-GCST90018803	0.426511	ebi-a-GCST90018803
rs2111576	C	G	0.0237	0.0422	0.574399	476091	Hepatic bile duct cancer || id:ebi-a-GCST90018803	0.36212	ebi-a-GCST90018803
rs6990544	T	C	-0.0167	0.0411	0.684699	476091	Hepatic bile duct cancer || id:ebi-a-GCST90018803	0.564395	ebi-a-GCST90018803
rs1565790	A	G	0.092	0.0446	0.0393097	476091	Hepatic bile duct cancer || id:ebi-a-GCST90018803	0.37596	ebi-a-GCST90018803
rs116139915	C	T	0.097	0.0623	0.1194	476091	Hepatic bile duct cancer || id:ebi-a-GCST90018803	0.118606	ebi-a-GCST90018803
rs10811919	T	A	-0.0013	0.0411	0.9745	476091	Hepatic bile duct cancer || id:ebi-a-GCST90018803	0.605224	ebi-a-GCST90018803
rs12950756	C	T	-0.1005	0.1052	0.3391	476091	Hepatic bile duct cancer || id:ebi-a-GCST90018803	0.0762248	ebi-a-GCST90018803
rs7214337	T	C	0.0118	0.0416	0.7771	476091	Hepatic bile duct cancer || id:ebi-a-GCST90018803	0.601636	ebi-a-GCST90018803
rs2117317	T	C	0.0106	0.0407	0.795	476091	Hepatic bile duct cancer || id:ebi-a-GCST90018803	0.421853	ebi-a-GCST90018803
rs12050699	G	T	0.0212	0.0444	0.632501	476091	Hepatic bile duct cancer || id:ebi-a-GCST90018803	0.579599	ebi-a-GCST90018803
rs7224751	T	G	0.0375	0.0416	0.367	476091	Hepatic bile duct cancer || id:ebi-a-GCST90018803	0.400751	ebi-a-GCST90018803
rs11646200	A	G	-0.0134	0.0492	0.785199	476091	Hepatic bile duct cancer || id:ebi-a-GCST90018803	0.224809	ebi-a-GCST90018803
rs74503984	G	C	-0.061	0.0649	0.3477	476091	Hepatic bile duct cancer || id:ebi-a-GCST90018803	0.105991	ebi-a-GCST90018803
rs10460218	G	A	0.0307	0.0583	0.599	476091	Hepatic bile duct cancer || id:ebi-a-GCST90018803	0.823386	ebi-a-GCST90018803
rs2312948	G	A	0.0662	0.0454	0.1448	476091	Hepatic bile duct cancer || id:ebi-a-GCST90018803	0.689973	ebi-a-GCST90018803
rs112570797	T	G	0.1967	0.1059	0.0630798	476091	Hepatic bile duct cancer || id:ebi-a-GCST90018803	0.0744347	ebi-a-GCST90018803
rs113611024	G	A	0.0135	0.0638	0.8319	476091	Hepatic bile duct cancer || id:ebi-a-GCST90018803	0.142343	ebi-a-GCST90018803
rs35450601	A	G	-0.0685	0.0987	0.4873	476091	Hepatic bile duct cancer || id:ebi-a-GCST90018803	0.0696606	ebi-a-GCST90018803
rs12448418	T	C	0.0125	0.0639	0.8447	476091	Hepatic bile duct cancer || id:ebi-a-GCST90018803	0.116131	ebi-a-GCST90018803
rs62058498	C	A	-0.0018	0.0475	0.97	476091	Hepatic bile duct cancer || id:ebi-a-GCST90018803	0.236424	ebi-a-GCST90018803
rs5762213	T	C	-0.0972	0.0502	0.0529505	476091	Hepatic bile duct cancer || id:ebi-a-GCST90018803	0.805196	ebi-a-GCST90018803
rs1603228	A	G	-0.0127	0.0564	0.8216	476091	Hepatic bile duct cancer || id:ebi-a-GCST90018803	0.161703	ebi-a-GCST90018803
rs1796331	G	A	0.0489	0.0543	0.3676	476091	Hepatic bile duct cancer || id:ebi-a-GCST90018803	0.231048	ebi-a-GCST90018803
rs2223954	T	C	-0.1066	0.0744	0.1521	476091	Hepatic bile duct cancer || id:ebi-a-GCST90018803	0.90903	ebi-a-GCST90018803
rs7255003	C	T	0.0171	0.0698	0.807	476091	Hepatic bile duct cancer || id:ebi-a-GCST90018803	0.108388	ebi-a-GCST90018803
rs10179400	T	C	-0.0454	0.0473	0.3372	476091	Hepatic bile duct cancer || id:ebi-a-GCST90018803	0.766403	ebi-a-GCST90018803
rs1320110	G	C	-0.0091	0.0423	0.829	476091	Hepatic bile duct cancer || id:ebi-a-GCST90018803	0.581925	ebi-a-GCST90018803
rs1367180	G	T	-0.0398	0.0504	0.429	476091	Hepatic bile duct cancer || id:ebi-a-GCST90018803	0.803788	ebi-a-GCST90018803
rs13029621	C	T	-0.012	0.055	0.8277	476091	Hepatic bile duct cancer || id:ebi-a-GCST90018803	0.187918	ebi-a-GCST90018803
rs74849818	A	C	-0.0095	0.048	0.8432	476091	Hepatic bile duct cancer || id:ebi-a-GCST90018803	0.228585	ebi-a-GCST90018803
rs6719161	C	T	-0.0264	0.0427	0.537499	476091	Hepatic bile duct cancer || id:ebi-a-GCST90018803	0.383764	ebi-a-GCST90018803
rs10800395	A	G	0.0505	0.0451	0.2628	476091	Hepatic bile duct cancer || id:ebi-a-GCST90018803	0.293402	ebi-a-GCST90018803
rs113663090	C	T	-0.0305	0.064	0.6341	476091	Hepatic bile duct cancer || id:ebi-a-GCST90018803	0.102106	ebi-a-GCST90018803
rs12757771	T	C	-0.0322	0.0633	0.6105	476091	Hepatic bile duct cancer || id:ebi-a-GCST90018803	0.118126	ebi-a-GCST90018803
rs7511905	C	A	0.2166	0.0832	0.00921001	476091	Hepatic bile duct cancer || id:ebi-a-GCST90018803	0.939968	ebi-a-GCST90018803
rs395145	T	C	0.0091	0.0471	0.8462	476091	Hepatic bile duct cancer || id:ebi-a-GCST90018803	0.521685	ebi-a-GCST90018803
rs1817919	C	G	-0.0045	0.0411	0.9132	476091	Hepatic bile duct cancer || id:ebi-a-GCST90018803	0.539024	ebi-a-GCST90018803
rs169074	T	A	0.012	0.0511	0.8138	476091	Hepatic bile duct cancer || id:ebi-a-GCST90018803	0.205079	ebi-a-GCST90018803
rs245214	G	C	0.0897	0.0413	0.0297399	476091	Hepatic bile duct cancer || id:ebi-a-GCST90018803	0.464452	ebi-a-GCST90018803
rs12488972	C	T	-0.0478	0.0454	0.2925	476091	Hepatic bile duct cancer || id:ebi-a-GCST90018803	0.268692	ebi-a-GCST90018803
rs9827707	T	C	-0.0344	0.048	0.4735	476091	Hepatic bile duct cancer || id:ebi-a-GCST90018803	0.280886	ebi-a-GCST90018803
rs17375837	G	A	0.0129	0.0953	0.8924	476091	Hepatic bile duct cancer || id:ebi-a-GCST90018803	0.069414	ebi-a-GCST90018803
rs10916464	A	T	0.0816	0.0558	0.1437	476091	Hepatic bile duct cancer || id:ebi-a-GCST90018803	0.167742	ebi-a-GCST90018803
rs7562272	T	G	0.0809	0.0821	0.3244	476091	Hepatic bile duct cancer || id:ebi-a-GCST90018803	0.129767	ebi-a-GCST90018803
rs13031723	T	C	0.0271	0.05	0.5883	476091	Hepatic bile duct cancer || id:ebi-a-GCST90018803	0.226723	ebi-a-GCST90018803
rs183624327	G	A	0.1342	0.0643	0.0370399	476091	Hepatic bile duct cancer || id:ebi-a-GCST90018803	0.115191	ebi-a-GCST90018803
rs13091364	G	A	-0.0446	0.047	0.3433	476091	Hepatic bile duct cancer || id:ebi-a-GCST90018803	0.42048	ebi-a-GCST90018803
rs11119610	G	C	0.0257	0.0487	0.596901	476091	Hepatic bile duct cancer || id:ebi-a-GCST90018803	0.309168	ebi-a-GCST90018803
rs35928800	G	A	0.0558	0.0737	0.4494	476091	Hepatic bile duct cancer || id:ebi-a-GCST90018803	0.0949604	ebi-a-GCST90018803
rs113414783	T	C	0.0257	0.0616	0.6767	476091	Hepatic bile duct cancer || id:ebi-a-GCST90018803	0.134584	ebi-a-GCST90018803
rs1403026	A	G	0.0332	0.0642	0.605399	476091	Hepatic bile duct cancer || id:ebi-a-GCST90018803	0.891808	ebi-a-GCST90018803
rs34022920	C	T	0.0004	0.0447	0.9931	476091	Hepatic bile duct cancer || id:ebi-a-GCST90018803	0.292259	ebi-a-GCST90018803
rs12639512	T	C	-0.0244	0.0668	0.715201	476091	Hepatic bile duct cancer || id:ebi-a-GCST90018803	0.0963949	ebi-a-GCST90018803
rs62275006	G	A	-0.032	0.0691	0.643101	476091	Hepatic bile duct cancer || id:ebi-a-GCST90018803	0.143179	ebi-a-GCST90018803
rs12475322	T	C	0.0134	0.0449	0.766099	476091	Hepatic bile duct cancer || id:ebi-a-GCST90018803	0.722651	ebi-a-GCST90018803
rs62175230	T	C	0.0462	0.0407	0.256	476091	Hepatic bile duct cancer || id:ebi-a-GCST90018803	0.572085	ebi-a-GCST90018803
rs6433023	C	T	-0.0084	0.0444	0.8503	476091	Hepatic bile duct cancer || id:ebi-a-GCST90018803	0.315043	ebi-a-GCST90018803
rs77561070	T	C	-0.0684	0.0539	0.2045	476091	Hepatic bile duct cancer || id:ebi-a-GCST90018803	0.204053	ebi-a-GCST90018803
rs55642375	C	A	-0.0237	0.0551	0.667699	476091	Hepatic bile duct cancer || id:ebi-a-GCST90018803	0.551442	ebi-a-GCST90018803
rs2133742	A	C	-0.004	0.0418	0.9242	476091	Hepatic bile duct cancer || id:ebi-a-GCST90018803	0.628469	ebi-a-GCST90018803
rs36125261	G	T	0.0453	0.0677	0.5036	476091	Hepatic bile duct cancer || id:ebi-a-GCST90018803	0.116246	ebi-a-GCST90018803
rs11097444	C	G	-0.0173	0.0406	0.669599	476091	Hepatic bile duct cancer || id:ebi-a-GCST90018803	0.533499	ebi-a-GCST90018803
rs364776	T	C	-0.0283	0.0426	0.5054	476091	Hepatic bile duct cancer || id:ebi-a-GCST90018803	0.361332	ebi-a-GCST90018803
rs2239538	A	G	0.0411	0.0492	0.4026	476091	Hepatic bile duct cancer || id:ebi-a-GCST90018803	0.236633	ebi-a-GCST90018803
rs9423559	A	G	0.0673	0.0517	0.1928	476091	Hepatic bile duct cancer || id:ebi-a-GCST90018803	0.35694	ebi-a-GCST90018803
rs10119711	C	T	-0.0731	0.0433	0.0915503	476091	Hepatic bile duct cancer || id:ebi-a-GCST90018803	0.312121	ebi-a-GCST90018803
rs72784256	T	C	-0.0688	0.0583	0.2376	476091	Hepatic bile duct cancer || id:ebi-a-GCST90018803	0.158017	ebi-a-GCST90018803
rs2767625	G	A	0.0862	0.0431	0.0455397	476091	Hepatic bile duct cancer || id:ebi-a-GCST90018803	0.590444	ebi-a-GCST90018803
rs10982910	G	T	-0.0829	0.0701	0.237	476091	Hepatic bile duct cancer || id:ebi-a-GCST90018803	0.088054	ebi-a-GCST90018803
rs6944822	T	C	-0.0283	0.0722	0.6948	476091	Hepatic bile duct cancer || id:ebi-a-GCST90018803	0.0812541	ebi-a-GCST90018803
rs79135384	A	C	0.0702	0.0828	0.3966	476091	Hepatic bile duct cancer || id:ebi-a-GCST90018803	0.0959032	ebi-a-GCST90018803
rs13092091	A	G	-0.2489	0.0897	0.00550402	476091	Hepatic bile duct cancer || id:ebi-a-GCST90018803	0.0854453	ebi-a-GCST90018803
rs7663600	A	G	0.0215	0.0505	0.6698	476091	Hepatic bile duct cancer || id:ebi-a-GCST90018803	0.194753	ebi-a-GCST90018803
rs2864412	A	T	-0.0018	0.0451	0.9687	476091	Hepatic bile duct cancer || id:ebi-a-GCST90018803	0.598608	ebi-a-GCST90018803
rs7784246	C	T	-0.0306	0.055	0.5785	476091	Hepatic bile duct cancer || id:ebi-a-GCST90018803	0.185572	ebi-a-GCST90018803
rs1997684	T	C	-0.0073	0.041	0.8587	476091	Hepatic bile duct cancer || id:ebi-a-GCST90018803	0.585206	ebi-a-GCST90018803
rs28525331	A	G	0.0396	0.0424	0.3502	476091	Hepatic bile duct cancer || id:ebi-a-GCST90018803	0.356174	ebi-a-GCST90018803
rs9458156	C	G	0.0317	0.0448	0.4801	476091	Hepatic bile duct cancer || id:ebi-a-GCST90018803	0.284712	ebi-a-GCST90018803
rs6583995	T	C	0.0352	0.0453	0.4377	476091	Hepatic bile duct cancer || id:ebi-a-GCST90018803	0.721498	ebi-a-GCST90018803
rs12547308	T	C	0.0221	0.0406	0.586001	476091	Hepatic bile duct cancer || id:ebi-a-GCST90018803	0.50337	ebi-a-GCST90018803
rs7824063	T	C	-0.1208	0.074	0.1025	476091	Hepatic bile duct cancer || id:ebi-a-GCST90018803	0.0825001	ebi-a-GCST90018803
rs10109767	G	A	-0.0287	0.0826	0.7287	476091	Hepatic bile duct cancer || id:ebi-a-GCST90018803	0.0989533	ebi-a-GCST90018803
rs62531917	A	G	0.0256	0.0843	0.7617	476091	Hepatic bile duct cancer || id:ebi-a-GCST90018803	0.0927535	ebi-a-GCST90018803
rs12550120	C	T	0.0321	0.0755	0.6705	476091	Hepatic bile duct cancer || id:ebi-a-GCST90018803	0.917241	ebi-a-GCST90018803
rs62311052	A	G	-0.0741	0.0434	0.0875609	476091	Hepatic bile duct cancer || id:ebi-a-GCST90018803	0.324882	ebi-a-GCST90018803
rs6992214	T	C	0.0063	0.0636	0.921	476091	Hepatic bile duct cancer || id:ebi-a-GCST90018803	0.106479	ebi-a-GCST90018803
rs113683098	A	G	0.0444	0.0625	0.4776	476091	Hepatic bile duct cancer || id:ebi-a-GCST90018803	0.11199	ebi-a-GCST90018803
rs11243060	T	G	0.0712	0.0416	0.0867601	476091	Hepatic bile duct cancer || id:ebi-a-GCST90018803	0.580062	ebi-a-GCST90018803
rs13244540	T	G	0.0763	0.096	0.4267	476091	Hepatic bile duct cancer || id:ebi-a-GCST90018803	0.0727682	ebi-a-GCST90018803
rs73044338	T	C	0.0325	0.052	0.5318	476091	Hepatic bile duct cancer || id:ebi-a-GCST90018803	0.176911	ebi-a-GCST90018803
rs7104875	A	C	0.0052	0.0474	0.913	476091	Hepatic bile duct cancer || id:ebi-a-GCST90018803	0.244435	ebi-a-GCST90018803
rs10768053	G	A	0.0501	0.0429	0.242	476091	Hepatic bile duct cancer || id:ebi-a-GCST90018803	0.330695	ebi-a-GCST90018803
rs9314635	T	G	0.0542	0.0454	0.2329	476091	Hepatic bile duct cancer || id:ebi-a-GCST90018803	0.305525	ebi-a-GCST90018803
rs4979641	A	G	0.0542	0.0455	0.2343	476091	Hepatic bile duct cancer || id:ebi-a-GCST90018803	0.304439	ebi-a-GCST90018803
rs11251563	G	A	0.0488	0.0418	0.2434	476091	Hepatic bile duct cancer || id:ebi-a-GCST90018803	0.579982	ebi-a-GCST90018803
rs2973139	T	C	0.0088	0.0497	0.8591	476091	Hepatic bile duct cancer || id:ebi-a-GCST90018803	0.656253	ebi-a-GCST90018803
rs34380726	C	A	-0.0041	0.0675	0.9517	476091	Hepatic bile duct cancer || id:ebi-a-GCST90018803	0.210613	ebi-a-GCST90018803
rs7028136	C	G	-0.0274	0.0472	0.562101	476091	Hepatic bile duct cancer || id:ebi-a-GCST90018803	0.279782	ebi-a-GCST90018803
rs10837640	C	T	-0.0018	0.06	0.976	476091	Hepatic bile duct cancer || id:ebi-a-GCST90018803	0.464935	ebi-a-GCST90018803
rs4767687	T	C	-0.0774	0.0569	0.1741	476091	Hepatic bile duct cancer || id:ebi-a-GCST90018803	0.257981	ebi-a-GCST90018803
rs6488898	A	G	0.1533	0.0889	0.0848496	476091	Hepatic bile duct cancer || id:ebi-a-GCST90018803	0.91149	ebi-a-GCST90018803
rs10771261	G	A	-0.0301	0.0421	0.4743	476091	Hepatic bile duct cancer || id:ebi-a-GCST90018803	0.613029	ebi-a-GCST90018803
rs7334735	G	C	0.0386	0.0444	0.3846	476091	Hepatic bile duct cancer || id:ebi-a-GCST90018803	0.320242	ebi-a-GCST90018803
rs12428936	G	C	0.0333	0.0835	0.6904	476091	Hepatic bile duct cancer || id:ebi-a-GCST90018803	0.0944427	ebi-a-GCST90018803
rs11212939	T	C	-0.0332	0.0694	0.632799	476091	Hepatic bile duct cancer || id:ebi-a-GCST90018803	0.0936825	ebi-a-GCST90018803
rs2784946	G	T	0.0158	0.0555	0.7758	476091	Hepatic bile duct cancer || id:ebi-a-GCST90018803	0.195317	ebi-a-GCST90018803
rs72831770	G	A	0.0139	0.0542	0.797	476091	Hepatic bile duct cancer || id:ebi-a-GCST90018803	0.169432	ebi-a-GCST90018803
rs76557821	G	A	-0.0377	0.0848	0.656401	476091	Hepatic bile duct cancer || id:ebi-a-GCST90018803	0.0908735	ebi-a-GCST90018803
rs2515477	T	C	-0.0376	0.0634	0.553701	476091	Hepatic bile duct cancer || id:ebi-a-GCST90018803	0.122719	ebi-a-GCST90018803
rs11779071	C	G	0.011	0.0508	0.828	476091	Hepatic bile duct cancer || id:ebi-a-GCST90018803	0.204702	ebi-a-GCST90018803
rs7399129	A	G	0.015	0.0431	0.727999	476091	Hepatic bile duct cancer || id:ebi-a-GCST90018803	0.438332	ebi-a-GCST90018803
rs4941974	A	C	-0.044	0.0469	0.348	476091	Hepatic bile duct cancer || id:ebi-a-GCST90018803	0.271505	ebi-a-GCST90018803
rs12436788	A	G	0.0151	0.0663	0.8197	476091	Hepatic bile duct cancer || id:ebi-a-GCST90018803	0.11078	ebi-a-GCST90018803
rs1335656	G	A	0.027	0.0417	0.517101	476091	Hepatic bile duct cancer || id:ebi-a-GCST90018803	0.468348	ebi-a-GCST90018803
rs1304254	T	C	-0.0651	0.0445	0.1434	476091	Hepatic bile duct cancer || id:ebi-a-GCST90018803	0.684058	ebi-a-GCST90018803
rs935211	G	A	0.0074	0.1046	0.9437	476091	Hepatic bile duct cancer || id:ebi-a-GCST90018803	0.955258	ebi-a-GCST90018803
rs12855367	G	A	0.1149	0.0741	0.1209	476091	Hepatic bile duct cancer || id:ebi-a-GCST90018803	0.129615	ebi-a-GCST90018803
rs12926250	T	G	-0.0393	0.0744	0.5974	476091	Hepatic bile duct cancer || id:ebi-a-GCST90018803	0.0815284	ebi-a-GCST90018803
rs8132193	G	A	-0.0126	0.0466	0.7865	476091	Hepatic bile duct cancer || id:ebi-a-GCST90018803	0.562881	ebi-a-GCST90018803
rs2252751	T	C	-0.0499	0.0408	0.2212	476091	Hepatic bile duct cancer || id:ebi-a-GCST90018803	0.452171	ebi-a-GCST90018803
rs165614	C	A	0.0151	0.055	0.7843	476091	Hepatic bile duct cancer || id:ebi-a-GCST90018803	0.177196	ebi-a-GCST90018803
rs494078	C	G	-0.0191	0.0456	0.6748	476091	Hepatic bile duct cancer || id:ebi-a-GCST90018803	0.281819	ebi-a-GCST90018803
rs11697771	C	G	-0.1736	0.0727	0.0169602	476091	Hepatic bile duct cancer || id:ebi-a-GCST90018803	0.085664	ebi-a-GCST90018803
rs62086066	T	C	0.0661	0.0536	0.2177	476091	Hepatic bile duct cancer || id:ebi-a-GCST90018803	0.177258	ebi-a-GCST90018803
rs1464368	A	G	-0.014	0.0489	0.7742	476091	Hepatic bile duct cancer || id:ebi-a-GCST90018803	0.231091	ebi-a-GCST90018803
rs12440581	A	G	-0.0251	0.0421	0.551099	476091	Hepatic bile duct cancer || id:ebi-a-GCST90018803	0.41017	ebi-a-GCST90018803
rs1369885	A	C	-0.0189	0.0407	0.6418	476091	Hepatic bile duct cancer || id:ebi-a-GCST90018803	0.414918	ebi-a-GCST90018803
rs4402543	T	C	-0.0552	0.0412	0.1796	476091	Hepatic bile duct cancer || id:ebi-a-GCST90018803	0.408812	ebi-a-GCST90018803
rs665207	G	T	-0.1126	0.0525	0.0319396	476091	Hepatic bile duct cancer || id:ebi-a-GCST90018803	0.824814	ebi-a-GCST90018803
rs112886196	T	G	-0.0136	0.0607	0.8224	476091	Hepatic bile duct cancer || id:ebi-a-GCST90018803	0.125928	ebi-a-GCST90018803
rs11640392	A	G	0.011	0.042	0.7942	476091	Hepatic bile duct cancer || id:ebi-a-GCST90018803	0.457068	ebi-a-GCST90018803
rs79501593	G	A	0.2065	0.0914	0.0239398	476091	Hepatic bile duct cancer || id:ebi-a-GCST90018803	0.079442	ebi-a-GCST90018803
rs237303	T	A	0.0666	0.0461	0.1485	476091	Hepatic bile duct cancer || id:ebi-a-GCST90018803	0.272651	ebi-a-GCST90018803
rs10417540	T	C	-0.038	0.0474	0.4232	476091	Hepatic bile duct cancer || id:ebi-a-GCST90018803	0.25609	ebi-a-GCST90018803
rs11704680	A	G	-0.0157	0.0487	0.747001	476091	Hepatic bile duct cancer || id:ebi-a-GCST90018803	0.326303	ebi-a-GCST90018803
rs79026482	A	G	-0.0605	0.2121	0.7755	476091	Hepatic bile duct cancer || id:ebi-a-GCST90018803	0.07709	ebi-a-GCST90018803
rs55708658	T	C	0.0907	0.0751	0.2272	476091	Hepatic bile duct cancer || id:ebi-a-GCST90018803	0.122721	ebi-a-GCST90018803
rs62257161	C	A	-0.0053	0.052	0.9194	476091	Hepatic bile duct cancer || id:ebi-a-GCST90018803	0.213875	ebi-a-GCST90018803
rs2248253	A	G	0.0867	0.0627	0.1664	476091	Hepatic bile duct cancer || id:ebi-a-GCST90018803	0.11581	ebi-a-GCST90018803
rs6668536	T	C	-0.013	0.0742	0.8614	476091	Hepatic bile duct cancer || id:ebi-a-GCST90018803	0.0866031	ebi-a-GCST90018803
rs56395519	G	C	0.0373	0.0654	0.5681	476091	Hepatic bile duct cancer || id:ebi-a-GCST90018803	0.12242	ebi-a-GCST90018803
rs11209549	C	T	0.0211	0.049	0.667	476091	Hepatic bile duct cancer || id:ebi-a-GCST90018803	0.21743	ebi-a-GCST90018803
rs11690256	T	C	0.0154	0.046	0.738501	476091	Hepatic bile duct cancer || id:ebi-a-GCST90018803	0.302612	ebi-a-GCST90018803
rs7600669	G	A	-0.0471	0.0563	0.4029	476091	Hepatic bile duct cancer || id:ebi-a-GCST90018803	0.169364	ebi-a-GCST90018803
rs7576149	T	C	-0.0137	0.0652	0.8334	476091	Hepatic bile duct cancer || id:ebi-a-GCST90018803	0.169318	ebi-a-GCST90018803
rs113717146	A	T	-0.0703	0.0677	0.2988	476091	Hepatic bile duct cancer || id:ebi-a-GCST90018803	0.105875	ebi-a-GCST90018803
rs12328622	C	T	0.0514	0.0523	0.3251	476091	Hepatic bile duct cancer || id:ebi-a-GCST90018803	0.175882	ebi-a-GCST90018803
rs13434017	T	A	0.0335	0.0404	0.4063	476091	Hepatic bile duct cancer || id:ebi-a-GCST90018803	0.523079	ebi-a-GCST90018803
rs1385719	G	A	-0.0348	0.0465	0.453799	476091	Hepatic bile duct cancer || id:ebi-a-GCST90018803	0.253088	ebi-a-GCST90018803
rs11893980	T	C	-0.0242	0.0619	0.696101	476091	Hepatic bile duct cancer || id:ebi-a-GCST90018803	0.112262	ebi-a-GCST90018803
rs197082	C	T	0.0474	0.0457	0.2991	476091	Hepatic bile duct cancer || id:ebi-a-GCST90018803	0.267151	ebi-a-GCST90018803
rs6725294	T	C	0.027	0.0466	0.5618	476091	Hepatic bile duct cancer || id:ebi-a-GCST90018803	0.307285	ebi-a-GCST90018803
rs115001375	C	T	-0.0508	0.0903	0.573801	476091	Hepatic bile duct cancer || id:ebi-a-GCST90018803	0.0804969	ebi-a-GCST90018803
rs12734849	G	A	0.0113	0.0409	0.782	476091	Hepatic bile duct cancer || id:ebi-a-GCST90018803	0.516206	ebi-a-GCST90018803
rs72725196	A	G	0.0491	0.0594	0.4085	476091	Hepatic bile duct cancer || id:ebi-a-GCST90018803	0.128389	ebi-a-GCST90018803
rs1385350	G	A	-0.063	0.0445	0.1571	476091	Hepatic bile duct cancer || id:ebi-a-GCST90018803	0.282453	ebi-a-GCST90018803
rs11936927	T	C	-0.0235	0.0592	0.692	476091	Hepatic bile duct cancer || id:ebi-a-GCST90018803	0.166629	ebi-a-GCST90018803
rs1840453	T	A	-0.0469	0.0554	0.3976	476091	Hepatic bile duct cancer || id:ebi-a-GCST90018803	0.826346	ebi-a-GCST90018803
rs304020	T	C	-0.0171	0.0534	0.7483	476091	Hepatic bile duct cancer || id:ebi-a-GCST90018803	0.820237	ebi-a-GCST90018803
rs55797494	C	A	-0.0033	0.0434	0.9401	476091	Hepatic bile duct cancer || id:ebi-a-GCST90018803	0.312801	ebi-a-GCST90018803
rs55702239	A	G	-0.0239	0.0483	0.621001	476091	Hepatic bile duct cancer || id:ebi-a-GCST90018803	0.238225	ebi-a-GCST90018803
rs2927196	A	G	-0.0116	0.0539	0.8298	476091	Hepatic bile duct cancer || id:ebi-a-GCST90018803	0.25696	ebi-a-GCST90018803
rs2701268	A	G	-0.0331	0.0486	0.4962	476091	Hepatic bile duct cancer || id:ebi-a-GCST90018803	0.212414	ebi-a-GCST90018803
rs6691456	G	A	0.1526	0.0696	0.02828	476091	Hepatic bile duct cancer || id:ebi-a-GCST90018803	0.0932016	ebi-a-GCST90018803
rs10918623	C	T	0.0657	0.0453	0.1474	476091	Hepatic bile duct cancer || id:ebi-a-GCST90018803	0.287223	ebi-a-GCST90018803
rs9658860	G	A	-0.0103	0.0482	0.8303	476091	Hepatic bile duct cancer || id:ebi-a-GCST90018803	0.242424	ebi-a-GCST90018803
rs71619254	A	C	0.0172	0.0583	0.7683	476091	Hepatic bile duct cancer || id:ebi-a-GCST90018803	0.184198	ebi-a-GCST90018803
rs56128146	T	C	0.0127	0.0429	0.7671	476091	Hepatic bile duct cancer || id:ebi-a-GCST90018803	0.383971	ebi-a-GCST90018803
rs11940551	G	T	-0.0083	0.0605	0.8907	476091	Hepatic bile duct cancer || id:ebi-a-GCST90018803	0.121955	ebi-a-GCST90018803
rs1430365	A	G	-0.0549	0.0486	0.2583	476091	Hepatic bile duct cancer || id:ebi-a-GCST90018803	0.216219	ebi-a-GCST90018803
rs2161120	G	A	-0.0485	0.0408	0.2336	476091	Hepatic bile duct cancer || id:ebi-a-GCST90018803	0.431608	ebi-a-GCST90018803
rs13362349	G	A	-0.0193	0.0452	0.6687	476091	Hepatic bile duct cancer || id:ebi-a-GCST90018803	0.283476	ebi-a-GCST90018803
rs12517222	T	C	0.0088	0.0558	0.8746	476091	Hepatic bile duct cancer || id:ebi-a-GCST90018803	0.560704	ebi-a-GCST90018803
rs10944582	A	C	-0.0291	0.0404	0.4711	476091	Hepatic bile duct cancer || id:ebi-a-GCST90018803	0.481698	ebi-a-GCST90018803
rs9387433	T	C	0.0138	0.0499	0.7822	476091	Hepatic bile duct cancer || id:ebi-a-GCST90018803	0.212792	ebi-a-GCST90018803
rs2259435	A	G	-0.0172	0.0552	0.755299	476091	Hepatic bile duct cancer || id:ebi-a-GCST90018803	0.162397	ebi-a-GCST90018803
rs2722313	G	A	0.0281	0.0537	0.601399	476091	Hepatic bile duct cancer || id:ebi-a-GCST90018803	0.810824	ebi-a-GCST90018803
rs4722881	T	C	0.0132	0.0503	0.792899	476091	Hepatic bile duct cancer || id:ebi-a-GCST90018803	0.434782	ebi-a-GCST90018803
rs6976627	C	T	-0.0201	0.0672	0.764499	476091	Hepatic bile duct cancer || id:ebi-a-GCST90018803	0.841676	ebi-a-GCST90018803
rs9290549	C	T	-0.0113	0.0427	0.7915	476091	Hepatic bile duct cancer || id:ebi-a-GCST90018803	0.664176	ebi-a-GCST90018803
rs1549112	C	T	-0.0088	0.0424	0.8356	476091	Hepatic bile duct cancer || id:ebi-a-GCST90018803	0.637808	ebi-a-GCST90018803
rs7782739	T	C	0.0188	0.0538	0.7272	476091	Hepatic bile duct cancer || id:ebi-a-GCST90018803	0.199081	ebi-a-GCST90018803
rs12705746	T	A	-0.0063	0.0432	0.8847	476091	Hepatic bile duct cancer || id:ebi-a-GCST90018803	0.449427	ebi-a-GCST90018803
rs4361465	A	G	-0.0074	0.0418	0.8594	476091	Hepatic bile duct cancer || id:ebi-a-GCST90018803	0.549292	ebi-a-GCST90018803
rs13133616	G	A	0.0239	0.0566	0.6723	476091	Hepatic bile duct cancer || id:ebi-a-GCST90018803	0.258338	ebi-a-GCST90018803
rs9994441	C	G	0.0506	0.0804	0.528901	476091	Hepatic bile duct cancer || id:ebi-a-GCST90018803	0.114562	ebi-a-GCST90018803
rs2280613	A	G	0.129	0.0455	0.00455198	476091	Hepatic bile duct cancer || id:ebi-a-GCST90018803	0.266592	ebi-a-GCST90018803
rs9344211	C	T	-0.0011	0.0457	0.9801	476091	Hepatic bile duct cancer || id:ebi-a-GCST90018803	0.265949	ebi-a-GCST90018803
rs9327744	A	G	-0.0664	0.0553	0.2304	476091	Hepatic bile duct cancer || id:ebi-a-GCST90018803	0.166066	ebi-a-GCST90018803
rs582050	C	T	0.018	0.0816	0.8257	476091	Hepatic bile duct cancer || id:ebi-a-GCST90018803	0.0713585	ebi-a-GCST90018803
rs2112711	G	A	0.0406	0.0412	0.3236	476091	Hepatic bile duct cancer || id:ebi-a-GCST90018803	0.403482	ebi-a-GCST90018803
rs4373298	A	C	0.0458	0.0453	0.3125	476091	Hepatic bile duct cancer || id:ebi-a-GCST90018803	0.677421	ebi-a-GCST90018803
rs6893166	T	G	0.0131	0.0684	0.8478	476091	Hepatic bile duct cancer || id:ebi-a-GCST90018803	0.0942784	ebi-a-GCST90018803
rs76776452	G	T	-0.091	0.0749	0.2244	476091	Hepatic bile duct cancer || id:ebi-a-GCST90018803	0.12872	ebi-a-GCST90018803
rs11055251	A	C	0.0249	0.0442	0.573099	476091	Hepatic bile duct cancer || id:ebi-a-GCST90018803	0.600138	ebi-a-GCST90018803
rs10811826	T	G	0.0401	0.0474	0.3975	476091	Hepatic bile duct cancer || id:ebi-a-GCST90018803	0.72304	ebi-a-GCST90018803
rs11259122	G	C	0.013	0.0817	0.8735	476091	Hepatic bile duct cancer || id:ebi-a-GCST90018803	0.0603742	ebi-a-GCST90018803
rs4628585	C	G	0.0802	0.0552	0.1462	476091	Hepatic bile duct cancer || id:ebi-a-GCST90018803	0.178154	ebi-a-GCST90018803
rs10160180	T	C	-0.0352	0.0405	0.3845	476091	Hepatic bile duct cancer || id:ebi-a-GCST90018803	0.53541	ebi-a-GCST90018803
rs10508687	C	T	-0.0024	0.0988	0.9804	476091	Hepatic bile duct cancer || id:ebi-a-GCST90018803	0.065065	ebi-a-GCST90018803
rs7864831	T	C	0.047	0.0987	0.6336	476091	Hepatic bile duct cancer || id:ebi-a-GCST90018803	0.0685035	ebi-a-GCST90018803
rs10985266	C	T	-0.0583	0.0536	0.2769	476091	Hepatic bile duct cancer || id:ebi-a-GCST90018803	0.170458	ebi-a-GCST90018803
rs705455	A	G	-0.0651	0.0418	0.1198	476091	Hepatic bile duct cancer || id:ebi-a-GCST90018803	0.556942	ebi-a-GCST90018803
rs4492732	G	A	-0.0555	0.0775	0.4743	476091	Hepatic bile duct cancer || id:ebi-a-GCST90018803	0.0757802	ebi-a-GCST90018803
rs1006666	C	T	-0.0249	0.0573	0.663901	476091	Hepatic bile duct cancer || id:ebi-a-GCST90018803	0.142711	ebi-a-GCST90018803
rs4923354	T	C	-0.0032	0.0429	0.9398	476091	Hepatic bile duct cancer || id:ebi-a-GCST90018803	0.655189	ebi-a-GCST90018803
rs7130777	G	A	0.0294	0.0708	0.6773	476091	Hepatic bile duct cancer || id:ebi-a-GCST90018803	0.147325	ebi-a-GCST90018803
rs17102865	G	A	-0.002	0.0685	0.9765	476091	Hepatic bile duct cancer || id:ebi-a-GCST90018803	0.0893051	ebi-a-GCST90018803
rs1466547	C	T	0.0169	0.0764	0.8245	476091	Hepatic bile duct cancer || id:ebi-a-GCST90018803	0.0780176	ebi-a-GCST90018803
rs1411356	A	G	-0.0709	0.0413	0.0864908	476091	Hepatic bile duct cancer || id:ebi-a-GCST90018803	0.388484	ebi-a-GCST90018803
rs112346795	C	G	-0.0942	0.1016	0.3542	476091	Hepatic bile duct cancer || id:ebi-a-GCST90018803	0.0620221	ebi-a-GCST90018803
rs7868354	C	T	0.0337	0.0454	0.4577	476091	Hepatic bile duct cancer || id:ebi-a-GCST90018803	0.736085	ebi-a-GCST90018803
rs7839523	T	G	-0.0352	0.0414	0.3955	476091	Hepatic bile duct cancer || id:ebi-a-GCST90018803	0.570191	ebi-a-GCST90018803
rs12679874	G	A	0.0428	0.0431	0.321	476091	Hepatic bile duct cancer || id:ebi-a-GCST90018803	0.323859	ebi-a-GCST90018803
rs10123710	T	C	-0.0728	0.0454	0.1093	476091	Hepatic bile duct cancer || id:ebi-a-GCST90018803	0.273808	ebi-a-GCST90018803
rs2767759	A	G	-0.0068	0.043	0.8748	476091	Hepatic bile duct cancer || id:ebi-a-GCST90018803	0.65342	ebi-a-GCST90018803
rs7819721	T	C	0.1109	0.0437	0.0110701	476091	Hepatic bile duct cancer || id:ebi-a-GCST90018803	0.312796	ebi-a-GCST90018803
rs34290989	G	A	-0.0122	0.0796	0.8778	476091	Hepatic bile duct cancer || id:ebi-a-GCST90018803	0.1098	ebi-a-GCST90018803
rs441765	G	A	0.083	0.072	0.2486	476091	Hepatic bile duct cancer || id:ebi-a-GCST90018803	0.860685	ebi-a-GCST90018803
rs7713567	T	C	0.0276	0.0477	0.5629	476091	Hepatic bile duct cancer || id:ebi-a-GCST90018803	0.286403	ebi-a-GCST90018803
rs10226357	G	A	-0.0091	0.0418	0.8285	476091	Hepatic bile duct cancer || id:ebi-a-GCST90018803	0.630046	ebi-a-GCST90018803
rs10255351	T	G	0.0375	0.0505	0.4579	476091	Hepatic bile duct cancer || id:ebi-a-GCST90018803	0.222997	ebi-a-GCST90018803
rs12369866	G	T	0.0652	0.0538	0.2254	476091	Hepatic bile duct cancer || id:ebi-a-GCST90018803	0.19222	ebi-a-GCST90018803
rs701542	A	G	0.0007	0.0427	0.9866	476091	Hepatic bile duct cancer || id:ebi-a-GCST90018803	0.423505	ebi-a-GCST90018803
rs12422726	G	A	-0.0833	0.0816	0.3073	476091	Hepatic bile duct cancer || id:ebi-a-GCST90018803	0.0725646	ebi-a-GCST90018803
rs2322666	A	G	0.1019	0.0565	0.0715105	476091	Hepatic bile duct cancer || id:ebi-a-GCST90018803	0.143826	ebi-a-GCST90018803
rs6575830	G	A	0.0531	0.0533	0.3197	476091	Hepatic bile duct cancer || id:ebi-a-GCST90018803	0.828394	ebi-a-GCST90018803
rs11626058	C	A	0.0232	0.0426	0.5855	476091	Hepatic bile duct cancer || id:ebi-a-GCST90018803	0.574556	ebi-a-GCST90018803
rs2228070	T	C	0.0333	0.0454	0.462701	476091	Hepatic bile duct cancer || id:ebi-a-GCST90018803	0.271927	ebi-a-GCST90018803
rs138852296	A	G	-0.0912	0.0697	0.1911	476091	Hepatic bile duct cancer || id:ebi-a-GCST90018803	0.150529	ebi-a-GCST90018803
rs73180803	C	T	-0.0824	0.0433	0.0573905	476091	Hepatic bile duct cancer || id:ebi-a-GCST90018803	0.36094	ebi-a-GCST90018803
rs7259156	A	G	0.0333	0.0692	0.630001	476091	Hepatic bile duct cancer || id:ebi-a-GCST90018803	0.100119	ebi-a-GCST90018803
rs7277406	A	C	0.0355	0.0476	0.4552	476091	Hepatic bile duct cancer || id:ebi-a-GCST90018803	0.750714	ebi-a-GCST90018803
rs7241053	A	G	0.0546	0.0409	0.1817	476091	Hepatic bile duct cancer || id:ebi-a-GCST90018803	0.546033	ebi-a-GCST90018803
rs7237004	G	C	-0.0501	0.0481	0.2972	476091	Hepatic bile duct cancer || id:ebi-a-GCST90018803	0.219403	ebi-a-GCST90018803
rs61992669	A	T	0.0996	0.1261	0.43	476091	Hepatic bile duct cancer || id:ebi-a-GCST90018803	0.0392473	ebi-a-GCST90018803
rs67293833	C	A	0.0057	0.1019	0.9555	476091	Hepatic bile duct cancer || id:ebi-a-GCST90018803	0.0684017	ebi-a-GCST90018803
rs8037792	A	G	0.0738	0.0554	0.1828	476091	Hepatic bile duct cancer || id:ebi-a-GCST90018803	0.17742	ebi-a-GCST90018803
rs2463117	T	C	0.061	0.0484	0.2078	476091	Hepatic bile duct cancer || id:ebi-a-GCST90018803	0.772542	ebi-a-GCST90018803
rs737269	T	C	-0.0324	0.047	0.4909	476091	Hepatic bile duct cancer || id:ebi-a-GCST90018803	0.316075	ebi-a-GCST90018803
rs1977477	G	A	0.0226	0.0456	0.6208	476091	Hepatic bile duct cancer || id:ebi-a-GCST90018803	0.262707	ebi-a-GCST90018803
rs8044081	T	C	0.0315	0.0563	0.5754	476091	Hepatic bile duct cancer || id:ebi-a-GCST90018803	0.190634	ebi-a-GCST90018803
rs5768971	A	G	-0.0179	0.0415	0.6673	476091	Hepatic bile duct cancer || id:ebi-a-GCST90018803	0.60601	ebi-a-GCST90018803
rs1028134	C	T	-0.0065	0.0755	0.9316	476091	Hepatic bile duct cancer || id:ebi-a-GCST90018803	0.0831079	ebi-a-GCST90018803
rs8030537	G	C	-0.0318	0.0532	0.5497	476091	Hepatic bile duct cancer || id:ebi-a-GCST90018803	0.172436	ebi-a-GCST90018803
rs62116347	T	C	-0.0417	0.0962	0.665001	476091	Hepatic bile duct cancer || id:ebi-a-GCST90018803	0.0713612	ebi-a-GCST90018803
rs72800632	T	C	0.0577	0.0926	0.5331	476091	Hepatic bile duct cancer || id:ebi-a-GCST90018803	0.0766534	ebi-a-GCST90018803
rs2550704	C	G	-0.0056	0.0449	0.9012	476091	Hepatic bile duct cancer || id:ebi-a-GCST90018803	0.30044	ebi-a-GCST90018803
rs144825586	A	C	-0.0136	0.074	0.8543	476091	Hepatic bile duct cancer || id:ebi-a-GCST90018803	0.0755699	ebi-a-GCST90018803
rs10862375	C	G	-0.0741	0.0525	0.1586	476091	Hepatic bile duct cancer || id:ebi-a-GCST90018803	0.207934	ebi-a-GCST90018803
rs10860026	A	G	-0.0917	0.0726	0.207	476091	Hepatic bile duct cancer || id:ebi-a-GCST90018803	0.135536	ebi-a-GCST90018803
rs10483944	G	A	-0.0552	0.0622	0.3747	476091	Hepatic bile duct cancer || id:ebi-a-GCST90018803	0.133175	ebi-a-GCST90018803
rs17084026	T	C	-0.0277	0.0657	0.672699	476091	Hepatic bile duct cancer || id:ebi-a-GCST90018803	0.109762	ebi-a-GCST90018803
rs72881364	T	C	-0.0046	0.0993	0.9628	476091	Hepatic bile duct cancer || id:ebi-a-GCST90018803	0.0662171	ebi-a-GCST90018803
rs197082	C	T	0.0109	0.0305	0.719701	475638	Hepatic cancer || id:ebi-a-GCST90018858	0.267468	ebi-a-GCST90018858
rs1533657	T	C	0.0304	0.0543	0.5754	475638	Hepatic cancer || id:ebi-a-GCST90018858	0.907889	ebi-a-GCST90018858
rs28459619	C	T	-0.2896	0.1761	0.0999908	475638	Hepatic cancer || id:ebi-a-GCST90018858	0.0496132	ebi-a-GCST90018858
rs10800395	A	G	0.0015	0.0298	0.9609	475638	Hepatic cancer || id:ebi-a-GCST90018858	0.293943	ebi-a-GCST90018858
rs1385350	G	A	-0.0357	0.031	0.2493	475638	Hepatic cancer || id:ebi-a-GCST90018858	0.282568	ebi-a-GCST90018858
rs16854012	G	A	0.0162	0.0323	0.615601	475638	Hepatic cancer || id:ebi-a-GCST90018858	0.146599	ebi-a-GCST90018858
rs9658860	G	A	-0.0626	0.0383	0.1016	475638	Hepatic cancer || id:ebi-a-GCST90018858	0.242138	ebi-a-GCST90018858
rs113663090	C	T	-0.0172	0.0361	0.6343	475638	Hepatic cancer || id:ebi-a-GCST90018858	0.102463	ebi-a-GCST90018858
rs6749981	T	G	-0.0299	0.0295	0.3096	475638	Hepatic cancer || id:ebi-a-GCST90018858	0.299005	ebi-a-GCST90018858
rs6719161	C	T	-0.0176	0.0335	0.5995	475638	Hepatic cancer || id:ebi-a-GCST90018858	0.383276	ebi-a-GCST90018858
rs6668536	T	C	0.2007	0.0653	0.002103	475638	Hepatic cancer || id:ebi-a-GCST90018858	0.0865201	ebi-a-GCST90018858
rs1387103	C	T	-0.0028	0.0288	0.9221	475638	Hepatic cancer || id:ebi-a-GCST90018858	0.52075	ebi-a-GCST90018858
rs17389988	T	C	-0.0587	0.0728	0.4204	475638	Hepatic cancer || id:ebi-a-GCST90018858	0.119177	ebi-a-GCST90018858
rs10181636	G	T	-0.0357	0.029	0.2181	475638	Hepatic cancer || id:ebi-a-GCST90018858	0.536705	ebi-a-GCST90018858
rs57083643	T	C	0.0097	0.0367	0.7916	475638	Hepatic cancer || id:ebi-a-GCST90018858	0.140075	ebi-a-GCST90018858
rs11940551	G	T	0.0213	0.0377	0.572499	475638	Hepatic cancer || id:ebi-a-GCST90018858	0.122171	ebi-a-GCST90018858
rs35571573	T	C	0.0067	0.1365	0.9611	475638	Hepatic cancer || id:ebi-a-GCST90018858	0.0709392	ebi-a-GCST90018858
rs35450601	A	G	0.1331	0.1436	0.354	475638	Hepatic cancer || id:ebi-a-GCST90018858	0.0696776	ebi-a-GCST90018858
rs36125261	G	T	0.0031	0.0926	0.9729	475638	Hepatic cancer || id:ebi-a-GCST90018858	0.115912	ebi-a-GCST90018858
rs364776	T	C	-0.0023	0.0323	0.9444	475638	Hepatic cancer || id:ebi-a-GCST90018858	0.361021	ebi-a-GCST90018858
rs12639512	T	C	-0.077	0.0472	0.1028	475638	Hepatic cancer || id:ebi-a-GCST90018858	0.096389	ebi-a-GCST90018858
rs957231	A	G	-0.0298	0.0321	0.354	475638	Hepatic cancer || id:ebi-a-GCST90018858	0.198827	ebi-a-GCST90018858
rs74356086	C	T	0.0122	0.0408	0.764901	475638	Hepatic cancer || id:ebi-a-GCST90018858	0.130972	ebi-a-GCST90018858
rs55708658	T	C	0.1767	0.1112	0.1121	475638	Hepatic cancer || id:ebi-a-GCST90018858	0.122718	ebi-a-GCST90018858
rs7589469	T	C	-0.0158	0.0357	0.6582	475638	Hepatic cancer || id:ebi-a-GCST90018858	0.149247	ebi-a-GCST90018858
rs72725196	A	G	0.0569	0.0365	0.1185	475638	Hepatic cancer || id:ebi-a-GCST90018858	0.128659	ebi-a-GCST90018858
rs7645839	A	G	-0.0365	0.0305	0.232	475638	Hepatic cancer || id:ebi-a-GCST90018858	0.624542	ebi-a-GCST90018858
rs2664121	T	G	0.0101	0.0297	0.7345	475638	Hepatic cancer || id:ebi-a-GCST90018858	0.685212	ebi-a-GCST90018858
rs56128146	T	C	-0.0346	0.0332	0.2964	475638	Hepatic cancer || id:ebi-a-GCST90018858	0.383519	ebi-a-GCST90018858
rs434474	T	A	-0.0492	0.0394	0.2113	475638	Hepatic cancer || id:ebi-a-GCST90018858	0.570442	ebi-a-GCST90018858
rs7511905	C	A	0.0077	0.0511	0.8805	475638	Hepatic cancer || id:ebi-a-GCST90018858	0.939846	ebi-a-GCST90018858
rs297799	T	C	-0.0362	0.0437	0.4064	475638	Hepatic cancer || id:ebi-a-GCST90018858	0.194113	ebi-a-GCST90018858
rs9994441	C	G	0.0788	0.1158	0.4963	475638	Hepatic cancer || id:ebi-a-GCST90018858	0.114567	ebi-a-GCST90018858
rs12503430	T	C	0.1487	0.1187	0.2106	475638	Hepatic cancer || id:ebi-a-GCST90018858	0.89957	ebi-a-GCST90018858
rs4361465	A	G	0.0556	0.0301	0.0645104	475638	Hepatic cancer || id:ebi-a-GCST90018858	0.548865	ebi-a-GCST90018858
rs2112711	G	A	-0.0278	0.029	0.3381	475638	Hepatic cancer || id:ebi-a-GCST90018858	0.40352	ebi-a-GCST90018858
rs1997684	T	C	0.0227	0.0299	0.4483	475638	Hepatic cancer || id:ebi-a-GCST90018858	0.585421	ebi-a-GCST90018858
rs4712391	T	G	-0.0056	0.0349	0.8729	475638	Hepatic cancer || id:ebi-a-GCST90018858	0.218712	ebi-a-GCST90018858
rs10837640	C	T	0.0044	0.0303	0.8843	475638	Hepatic cancer || id:ebi-a-GCST90018858	0.465371	ebi-a-GCST90018858
rs884587	T	C	0.0071	0.0643	0.9121	475638	Hepatic cancer || id:ebi-a-GCST90018858	0.237528	ebi-a-GCST90018858
rs4492732	G	A	0.032	0.0567	0.572499	475638	Hepatic cancer || id:ebi-a-GCST90018858	0.0758223	ebi-a-GCST90018858
rs72836815	G	A	0.024	0.065	0.7122	475638	Hepatic cancer || id:ebi-a-GCST90018858	0.115976	ebi-a-GCST90018858
rs72784256	T	C	0.0043	0.0542	0.9367	475638	Hepatic cancer || id:ebi-a-GCST90018858	0.15776	ebi-a-GCST90018858
rs10160180	T	C	0.0181	0.0292	0.534101	475638	Hepatic cancer || id:ebi-a-GCST90018858	0.535562	ebi-a-GCST90018858
rs59200704	C	T	0.0046	0.0334	0.8902	475638	Hepatic cancer || id:ebi-a-GCST90018858	0.150109	ebi-a-GCST90018858
rs9458156	C	G	0.0429	0.0297	0.1485	475638	Hepatic cancer || id:ebi-a-GCST90018858	0.28517	ebi-a-GCST90018858
rs2515477	T	C	-0.0515	0.0549	0.3487	475638	Hepatic cancer || id:ebi-a-GCST90018858	0.122537	ebi-a-GCST90018858
rs1234358	T	C	0.0251	0.0323	0.4372	475638	Hepatic cancer || id:ebi-a-GCST90018858	0.296918	ebi-a-GCST90018858
rs3735078	G	A	-0.0164	0.0379	0.6665	475638	Hepatic cancer || id:ebi-a-GCST90018858	0.121067	ebi-a-GCST90018858
rs2239538	A	G	0.006	0.0298	0.8398	475638	Hepatic cancer || id:ebi-a-GCST90018858	0.237376	ebi-a-GCST90018858
rs11972884	A	G	-0.1434	0.1383	0.2997	475638	Hepatic cancer || id:ebi-a-GCST90018858	0.13904	ebi-a-GCST90018858
rs968908	G	A	-0.0208	0.0733	0.776101	475638	Hepatic cancer || id:ebi-a-GCST90018858	0.52379	ebi-a-GCST90018858
rs28434727	C	T	-0.282	0.0906	0.00184901	475638	Hepatic cancer || id:ebi-a-GCST90018858	0.0878486	ebi-a-GCST90018858
rs10119711	C	T	-0.0736	0.0312	0.0184799	475638	Hepatic cancer || id:ebi-a-GCST90018858	0.312041	ebi-a-GCST90018858
rs7028997	G	A	0.0709	0.0361	0.0497096	475638	Hepatic cancer || id:ebi-a-GCST90018858	0.169769	ebi-a-GCST90018858
rs9819594	C	G	0.0257	0.0346	0.457	475638	Hepatic cancer || id:ebi-a-GCST90018858	0.267635	ebi-a-GCST90018858
rs7663600	A	G	0.0343	0.032	0.2829	475638	Hepatic cancer || id:ebi-a-GCST90018858	0.195144	ebi-a-GCST90018858
rs62275006	G	A	-0.1382	0.1198	0.2489	475638	Hepatic cancer || id:ebi-a-GCST90018858	0.143124	ebi-a-GCST90018858
rs34885890	A	G	0.1231	0.1185	0.2987	475638	Hepatic cancer || id:ebi-a-GCST90018858	0.109373	ebi-a-GCST90018858
rs17375837	G	A	0.1264	0.1487	0.3951	475638	Hepatic cancer || id:ebi-a-GCST90018858	0.0694097	ebi-a-GCST90018858
rs12634139	T	C	-0.0219	0.0329	0.5044	475638	Hepatic cancer || id:ebi-a-GCST90018858	0.784326	ebi-a-GCST90018858
rs1031170	C	T	-0.0208	0.0443	0.6392	475638	Hepatic cancer || id:ebi-a-GCST90018858	0.0895287	ebi-a-GCST90018858
rs2228070	T	C	-0.0302	0.0311	0.3308	475638	Hepatic cancer || id:ebi-a-GCST90018858	0.272038	ebi-a-GCST90018858
rs72913346	C	T	-0.1457	0.1151	0.2055	475638	Hepatic cancer || id:ebi-a-GCST90018858	0.107226	ebi-a-GCST90018858
rs7255003	C	T	0.014	0.1049	0.8937	475638	Hepatic cancer || id:ebi-a-GCST90018858	0.108066	ebi-a-GCST90018858
rs347464	A	G	-0.035	0.0288	0.2242	475638	Hepatic cancer || id:ebi-a-GCST90018858	0.431707	ebi-a-GCST90018858
rs8044081	T	C	0.0344	0.0669	0.606599	475638	Hepatic cancer || id:ebi-a-GCST90018858	0.190148	ebi-a-GCST90018858
rs111571606	G	A	-0.1419	0.0936	0.1297	475638	Hepatic cancer || id:ebi-a-GCST90018858	0.0991961	ebi-a-GCST90018858
rs72966872	G	A	-0.1453	0.133	0.2744	475638	Hepatic cancer || id:ebi-a-GCST90018858	0.086208	ebi-a-GCST90018858
rs11055251	A	C	-0.0232	0.0315	0.4615	475638	Hepatic cancer || id:ebi-a-GCST90018858	0.599246	ebi-a-GCST90018858
rs77240341	A	C	-0.0121	0.0585	0.8361	475638	Hepatic cancer || id:ebi-a-GCST90018858	0.098075	ebi-a-GCST90018858
rs77438700	G	A	-0.0165	0.0787	0.8344	475638	Hepatic cancer || id:ebi-a-GCST90018858	0.061832	ebi-a-GCST90018858
rs8035574	T	C	-0.033	0.0321	0.3032	475638	Hepatic cancer || id:ebi-a-GCST90018858	0.197202	ebi-a-GCST90018858
rs12436788	A	G	-0.0224	0.0589	0.7042	475638	Hepatic cancer || id:ebi-a-GCST90018858	0.110605	ebi-a-GCST90018858
rs7145860	T	C	0.0185	0.0489	0.7052	475638	Hepatic cancer || id:ebi-a-GCST90018858	0.897836	ebi-a-GCST90018858
rs34418609	T	A	-0.0886	0.0445	0.0463404	475638	Hepatic cancer || id:ebi-a-GCST90018858	0.217239	ebi-a-GCST90018858
rs237303	T	A	-0.0146	0.0296	0.6226	475638	Hepatic cancer || id:ebi-a-GCST90018858	0.273239	ebi-a-GCST90018858
rs665207	G	T	-0.0001	0.0356	0.9967	475638	Hepatic cancer || id:ebi-a-GCST90018858	0.824737	ebi-a-GCST90018858
rs494078	C	G	-0.0107	0.0351	0.7604	475638	Hepatic cancer || id:ebi-a-GCST90018858	0.281577	ebi-a-GCST90018858
rs619154	T	G	0.0133	0.0573	0.8162	475638	Hepatic cancer || id:ebi-a-GCST90018858	0.132257	ebi-a-GCST90018858
rs71381161	A	C	0.0762	0.1249	0.541499	475638	Hepatic cancer || id:ebi-a-GCST90018858	0.187038	ebi-a-GCST90018858
rs12448418	T	C	0.0232	0.0328	0.4783	475638	Hepatic cancer || id:ebi-a-GCST90018858	0.116792	ebi-a-GCST90018858
rs1235770	G	A	0.0263	0.0495	0.5948	475638	Hepatic cancer || id:ebi-a-GCST90018858	0.178235	ebi-a-GCST90018858
rs10818151	C	T	0.0082	0.0312	0.7931	475638	Hepatic cancer || id:ebi-a-GCST90018858	0.519867	ebi-a-GCST90018858
rs4129520	T	G	-0.0021	0.0303	0.9456	475638	Hepatic cancer || id:ebi-a-GCST90018858	0.264263	ebi-a-GCST90018858
rs78432054	T	C	-0.0016	0.066	0.981	475638	Hepatic cancer || id:ebi-a-GCST90018858	0.0770883	ebi-a-GCST90018858
rs10904806	C	T	0.0227	0.0517	0.6608	475638	Hepatic cancer || id:ebi-a-GCST90018858	0.171052	ebi-a-GCST90018858
rs6990544	T	C	0.0019	0.0289	0.9482	475638	Hepatic cancer || id:ebi-a-GCST90018858	0.564074	ebi-a-GCST90018858
rs4302751	G	A	0.0396	0.0288	0.1696	475638	Hepatic cancer || id:ebi-a-GCST90018858	0.395414	ebi-a-GCST90018858
rs79038777	A	G	-0.052	0.0979	0.595701	475638	Hepatic cancer || id:ebi-a-GCST90018858	0.0542205	ebi-a-GCST90018858
rs12540948	T	A	0.081	0.188	0.6665	475638	Hepatic cancer || id:ebi-a-GCST90018858	0.0711659	ebi-a-GCST90018858
rs12488972	C	T	0.0085	0.0329	0.7963	475638	Hepatic cancer || id:ebi-a-GCST90018858	0.268679	ebi-a-GCST90018858
rs4684233	T	C	-0.0089	0.0298	0.765701	475638	Hepatic cancer || id:ebi-a-GCST90018858	0.747555	ebi-a-GCST90018858
rs3004064	G	T	-0.0213	0.029	0.4635	475638	Hepatic cancer || id:ebi-a-GCST90018858	0.544845	ebi-a-GCST90018858
rs13133616	G	A	0.0957	0.0834	0.2514	475638	Hepatic cancer || id:ebi-a-GCST90018858	0.258349	ebi-a-GCST90018858
rs28525331	A	G	0.0204	0.0291	0.4823	475638	Hepatic cancer || id:ebi-a-GCST90018858	0.356542	ebi-a-GCST90018858
rs36003281	G	A	-0.0558	0.0289	0.0530994	475638	Hepatic cancer || id:ebi-a-GCST90018858	0.464337	ebi-a-GCST90018858
rs17166960	G	A	-0.0023	0.0375	0.9506	475638	Hepatic cancer || id:ebi-a-GCST90018858	0.0964903	ebi-a-GCST90018858
rs17247416	T	A	0.1063	0.1254	0.3966	475638	Hepatic cancer || id:ebi-a-GCST90018858	0.100167	ebi-a-GCST90018858
rs1110413	A	C	0.0939	0.1054	0.3731	475638	Hepatic cancer || id:ebi-a-GCST90018858	0.145887	ebi-a-GCST90018858
rs2745431	C	G	-0.077	0.0354	0.0295597	475638	Hepatic cancer || id:ebi-a-GCST90018858	0.248654	ebi-a-GCST90018858
rs77649192	A	G	0.1104	0.0695	0.112	475638	Hepatic cancer || id:ebi-a-GCST90018858	0.0872642	ebi-a-GCST90018858
rs72771474	C	G	-0.1892	0.1366	0.166	475638	Hepatic cancer || id:ebi-a-GCST90018858	0.082305	ebi-a-GCST90018858
rs76557821	G	A	-0.1179	0.1311	0.3688	475638	Hepatic cancer || id:ebi-a-GCST90018858	0.0908612	ebi-a-GCST90018858
rs11970709	T	C	0.101	0.13	0.437	475638	Hepatic cancer || id:ebi-a-GCST90018858	0.171847	ebi-a-GCST90018858
rs10226357	G	A	-0.0166	0.0304	0.5855	475638	Hepatic cancer || id:ebi-a-GCST90018858	0.630181	ebi-a-GCST90018858
rs9380260	A	G	0.0133	0.0316	0.673101	475638	Hepatic cancer || id:ebi-a-GCST90018858	0.222587	ebi-a-GCST90018858
rs16875319	G	T	0.0103	0.0325	0.7519	475638	Hepatic cancer || id:ebi-a-GCST90018858	0.242008	ebi-a-GCST90018858
rs56865570	T	C	-0.0098	0.1169	0.9331	475638	Hepatic cancer || id:ebi-a-GCST90018858	0.118924	ebi-a-GCST90018858
rs7713567	T	C	0.0546	0.0444	0.219	475638	Hepatic cancer || id:ebi-a-GCST90018858	0.285848	ebi-a-GCST90018858
rs12547308	T	C	0.0171	0.0292	0.5589	475638	Hepatic cancer || id:ebi-a-GCST90018858	0.503062	ebi-a-GCST90018858
rs1565790	A	G	0.0492	0.039	0.2077	475638	Hepatic cancer || id:ebi-a-GCST90018858	0.375234	ebi-a-GCST90018858
rs1547635	A	G	0.0065	0.0395	0.87	475638	Hepatic cancer || id:ebi-a-GCST90018858	0.126829	ebi-a-GCST90018858
rs17109872	G	A	-0.0008	0.0302	0.9789	475638	Hepatic cancer || id:ebi-a-GCST90018858	0.354037	ebi-a-GCST90018858
rs67284383	G	A	-0.0175	0.0339	0.6062	475638	Hepatic cancer || id:ebi-a-GCST90018858	0.13929	ebi-a-GCST90018858
rs7327289	A	C	0.0328	0.0294	0.2645	475638	Hepatic cancer || id:ebi-a-GCST90018858	0.440339	ebi-a-GCST90018858
rs55826714	T	C	-0.0379	0.111	0.7329	475638	Hepatic cancer || id:ebi-a-GCST90018858	0.12678	ebi-a-GCST90018858
rs8019952	T	C	0.0126	0.0319	0.6936	475638	Hepatic cancer || id:ebi-a-GCST90018858	0.697721	ebi-a-GCST90018858
rs4941974	A	C	0.0433	0.0378	0.2516	475638	Hepatic cancer || id:ebi-a-GCST90018858	0.271222	ebi-a-GCST90018858
rs117806539	T	C	-0.0244	0.1104	0.8252	475638	Hepatic cancer || id:ebi-a-GCST90018858	0.0978458	ebi-a-GCST90018858
rs1515560	G	T	0.0289	0.0298	0.3315	475638	Hepatic cancer || id:ebi-a-GCST90018858	0.596578	ebi-a-GCST90018858
rs7156447	C	T	0.0005	0.0344	0.9887	475638	Hepatic cancer || id:ebi-a-GCST90018858	0.249027	ebi-a-GCST90018858
rs1464368	A	G	0.0477	0.04	0.2332	475638	Hepatic cancer || id:ebi-a-GCST90018858	0.230838	ebi-a-GCST90018858
rs237302	T	C	-0.0139	0.0295	0.6381	475638	Hepatic cancer || id:ebi-a-GCST90018858	0.27304	ebi-a-GCST90018858
rs62229301	G	T	-0.06	0.0289	0.0378199	475638	Hepatic cancer || id:ebi-a-GCST90018858	0.439093	ebi-a-GCST90018858
rs140288	A	G	-0.0806	0.0961	0.4012	475638	Hepatic cancer || id:ebi-a-GCST90018858	0.568986	ebi-a-GCST90018858
rs17041090	T	C	0.0656	0.0377	0.0816394	475638	Hepatic cancer || id:ebi-a-GCST90018858	0.111745	ebi-a-GCST90018858
rs4832489	C	T	-0.0172	0.0356	0.6291	475638	Hepatic cancer || id:ebi-a-GCST90018858	0.539358	ebi-a-GCST90018858
rs12328622	C	T	0.0543	0.0344	0.1144	475638	Hepatic cancer || id:ebi-a-GCST90018858	0.176084	ebi-a-GCST90018858
rs1022462	T	C	-0.0475	0.0321	0.1393	475638	Hepatic cancer || id:ebi-a-GCST90018858	0.32031	ebi-a-GCST90018858
rs13029621	C	T	0.0372	0.0561	0.5073	475638	Hepatic cancer || id:ebi-a-GCST90018858	0.18753	ebi-a-GCST90018858
rs114285622	G	A	0.1317	0.1415	0.3518	475638	Hepatic cancer || id:ebi-a-GCST90018858	0.0759039	ebi-a-GCST90018858
rs1966466	A	G	-0.0082	0.0348	0.8131	475638	Hepatic cancer || id:ebi-a-GCST90018858	0.366599	ebi-a-GCST90018858
rs2253206	G	A	-0.0075	0.03	0.8018	475638	Hepatic cancer || id:ebi-a-GCST90018858	0.553053	ebi-a-GCST90018858
rs62175230	T	C	0.0675	0.029	0.0201099	475638	Hepatic cancer || id:ebi-a-GCST90018858	0.572102	ebi-a-GCST90018858
rs628103	C	G	0.086	0.0318	0.00693298	475638	Hepatic cancer || id:ebi-a-GCST90018858	0.268157	ebi-a-GCST90018858
rs12143250	T	G	-0.0072	0.0425	0.8654	475638	Hepatic cancer || id:ebi-a-GCST90018858	0.0970365	ebi-a-GCST90018858
rs11893924	G	T	-0.0082	0.0307	0.7895	475638	Hepatic cancer || id:ebi-a-GCST90018858	0.264283	ebi-a-GCST90018858
rs6687953	G	A	0.038	0.0296	0.1983	475638	Hepatic cancer || id:ebi-a-GCST90018858	0.4005	ebi-a-GCST90018858
rs4423038	A	G	0.0412	0.0311	0.1851	475638	Hepatic cancer || id:ebi-a-GCST90018858	0.173716	ebi-a-GCST90018858
rs2248253	A	G	0.0842	0.0366	0.0214398	475638	Hepatic cancer || id:ebi-a-GCST90018858	0.116156	ebi-a-GCST90018858
rs9651100	T	C	0.0963	0.0953	0.3123	475638	Hepatic cancer || id:ebi-a-GCST90018858	0.516948	ebi-a-GCST90018858
rs12049373	A	T	-0.0415	0.0295	0.1586	475638	Hepatic cancer || id:ebi-a-GCST90018858	0.516914	ebi-a-GCST90018858
rs395145	T	C	-0.0173	0.0418	0.6786	475638	Hepatic cancer || id:ebi-a-GCST90018858	0.520475	ebi-a-GCST90018858
rs4662095	A	C	-0.0683	0.0914	0.4551	475638	Hepatic cancer || id:ebi-a-GCST90018858	0.21458	ebi-a-GCST90018858
rs2611425	T	C	-0.0082	0.0415	0.8438	475638	Hepatic cancer || id:ebi-a-GCST90018858	0.557368	ebi-a-GCST90018858
rs17392045	G	A	-0.0495	0.1476	0.736999	475638	Hepatic cancer || id:ebi-a-GCST90018858	0.0703898	ebi-a-GCST90018858
rs115001375	C	T	-0.0742	0.1375	0.5897	475638	Hepatic cancer || id:ebi-a-GCST90018858	0.0804937	ebi-a-GCST90018858
rs6730352	C	T	-0.0682	0.0657	0.2998	475638	Hepatic cancer || id:ebi-a-GCST90018858	0.857954	ebi-a-GCST90018858
rs17261683	C	A	-0.014	0.0339	0.6789	475638	Hepatic cancer || id:ebi-a-GCST90018858	0.252652	ebi-a-GCST90018858
rs1385719	G	A	-0.0382	0.033	0.2465	475638	Hepatic cancer || id:ebi-a-GCST90018858	0.25309	ebi-a-GCST90018858
rs9871008	G	T	-0.0741	0.0581	0.2021	475638	Hepatic cancer || id:ebi-a-GCST90018858	0.106262	ebi-a-GCST90018858
rs2670256	C	A	-0.0641	0.0304	0.0348297	475638	Hepatic cancer || id:ebi-a-GCST90018858	0.480959	ebi-a-GCST90018858
rs73144120	A	G	0.0925	0.0367	0.0117899	475638	Hepatic cancer || id:ebi-a-GCST90018858	0.123164	ebi-a-GCST90018858
rs9827707	T	C	0.018	0.0337	0.5918	475638	Hepatic cancer || id:ebi-a-GCST90018858	0.280841	ebi-a-GCST90018858
rs6433023	C	T	-0.022	0.0301	0.4657	475638	Hepatic cancer || id:ebi-a-GCST90018858	0.315497	ebi-a-GCST90018858
rs7565788	C	T	-0.0378	0.0293	0.1972	475638	Hepatic cancer || id:ebi-a-GCST90018858	0.670428	ebi-a-GCST90018858
rs7568936	T	C	-0.0597	0.0362	0.0993505	475638	Hepatic cancer || id:ebi-a-GCST90018858	0.127853	ebi-a-GCST90018858
rs7630278	C	T	-0.0188	0.0402	0.6393	475638	Hepatic cancer || id:ebi-a-GCST90018858	0.739475	ebi-a-GCST90018858
rs28513203	T	C	0.0036	0.0519	0.9444	475638	Hepatic cancer || id:ebi-a-GCST90018858	0.157926	ebi-a-GCST90018858
rs6821814	T	C	0.0194	0.0306	0.527	475638	Hepatic cancer || id:ebi-a-GCST90018858	0.655553	ebi-a-GCST90018858
rs13121072	C	T	-0.0515	0.0349	0.1398	475638	Hepatic cancer || id:ebi-a-GCST90018858	0.264357	ebi-a-GCST90018858
rs582050	C	T	-0.1307	0.124	0.2921	475638	Hepatic cancer || id:ebi-a-GCST90018858	0.0711328	ebi-a-GCST90018858
rs1403026	A	G	-0.0371	0.0467	0.4272	475638	Hepatic cancer || id:ebi-a-GCST90018858	0.891803	ebi-a-GCST90018858
rs35928800	G	A	-0.0311	0.0999	0.755699	475638	Hepatic cancer || id:ebi-a-GCST90018858	0.0946895	ebi-a-GCST90018858
rs4665554	T	C	-0.0044	0.0302	0.8853	475638	Hepatic cancer || id:ebi-a-GCST90018858	0.504544	ebi-a-GCST90018858
rs16981871	T	G	-0.0083	0.0308	0.7877	475638	Hepatic cancer || id:ebi-a-GCST90018858	0.287478	ebi-a-GCST90018858
rs11119610	G	C	0.0373	0.0555	0.501601	475638	Hepatic cancer || id:ebi-a-GCST90018858	0.308367	ebi-a-GCST90018858
rs528797	G	A	-0.0042	0.0323	0.8971	475638	Hepatic cancer || id:ebi-a-GCST90018858	0.32072	ebi-a-GCST90018858
rs3738447	A	G	-0.0015	0.0415	0.9719	475638	Hepatic cancer || id:ebi-a-GCST90018858	0.0885397	ebi-a-GCST90018858
rs1322553	G	A	0.032	0.0415	0.4413	475638	Hepatic cancer || id:ebi-a-GCST90018858	0.201207	ebi-a-GCST90018858
rs9355457	G	A	0.0132	0.0314	0.673301	475638	Hepatic cancer || id:ebi-a-GCST90018858	0.25795	ebi-a-GCST90018858
rs71641023	C	A	-0.035	0.142	0.8051	475638	Hepatic cancer || id:ebi-a-GCST90018858	0.0706614	ebi-a-GCST90018858
rs12525281	G	A	0.0845	0.0447	0.0584898	475638	Hepatic cancer || id:ebi-a-GCST90018858	0.189537	ebi-a-GCST90018858
rs2047286	A	G	0.0055	0.029	0.8499	475638	Hepatic cancer || id:ebi-a-GCST90018858	0.579029	ebi-a-GCST90018858
rs62257654	C	T	-0.002	0.036	0.9559	475638	Hepatic cancer || id:ebi-a-GCST90018858	0.2178	ebi-a-GCST90018858
rs304020	T	C	0.0606	0.0422	0.1514	475638	Hepatic cancer || id:ebi-a-GCST90018858	0.820433	ebi-a-GCST90018858
rs2133742	A	C	-0.0424	0.0297	0.1535	475638	Hepatic cancer || id:ebi-a-GCST90018858	0.628421	ebi-a-GCST90018858
rs958912	G	A	0.0214	0.0442	0.6284	475638	Hepatic cancer || id:ebi-a-GCST90018858	0.824609	ebi-a-GCST90018858
rs38206	C	A	0.0119	0.0324	0.7135	475638	Hepatic cancer || id:ebi-a-GCST90018858	0.694161	ebi-a-GCST90018858
rs12550120	C	T	0.058	0.0589	0.3253	475638	Hepatic cancer || id:ebi-a-GCST90018858	0.917295	ebi-a-GCST90018858
rs6470816	T	C	0.0199	0.0301	0.507399	475638	Hepatic cancer || id:ebi-a-GCST90018858	0.495785	ebi-a-GCST90018858
rs9342010	A	G	0.0611	0.0288	0.0339	475638	Hepatic cancer || id:ebi-a-GCST90018858	0.51134	ebi-a-GCST90018858
rs4722881	T	C	0.0493	0.0755	0.5136	475638	Hepatic cancer || id:ebi-a-GCST90018858	0.434748	ebi-a-GCST90018858
rs6976627	C	T	-0.004	0.1025	0.9687	475638	Hepatic cancer || id:ebi-a-GCST90018858	0.841695	ebi-a-GCST90018858
rs9444992	T	C	-0.2479	0.142	0.0808798	475638	Hepatic cancer || id:ebi-a-GCST90018858	0.0552198	ebi-a-GCST90018858
rs6944170	T	A	-0.0126	0.0295	0.6687	475638	Hepatic cancer || id:ebi-a-GCST90018858	0.586657	ebi-a-GCST90018858
rs149821435	A	G	-0.0247	0.0564	0.661899	475638	Hepatic cancer || id:ebi-a-GCST90018858	0.12914	ebi-a-GCST90018858
rs1467048	A	G	-0.0193	0.0307	0.5294	475638	Hepatic cancer || id:ebi-a-GCST90018858	0.213175	ebi-a-GCST90018858
rs1952634	T	C	0.169	0.149	0.2566	475638	Hepatic cancer || id:ebi-a-GCST90018858	0.934254	ebi-a-GCST90018858
rs113683098	A	G	0.0318	0.0372	0.3923	475638	Hepatic cancer || id:ebi-a-GCST90018858	0.112266	ebi-a-GCST90018858
rs76737704	T	C	0.1514	0.1554	0.3302	475638	Hepatic cancer || id:ebi-a-GCST90018858	0.0613855	ebi-a-GCST90018858
rs10811919	T	A	0.0211	0.0292	0.469	475638	Hepatic cancer || id:ebi-a-GCST90018858	0.60521	ebi-a-GCST90018858
rs7028136	C	G	0.0062	0.0407	0.8791	475638	Hepatic cancer || id:ebi-a-GCST90018858	0.279336	ebi-a-GCST90018858
rs10109767	G	A	-0.0097	0.1316	0.9415	475638	Hepatic cancer || id:ebi-a-GCST90018858	0.0989387	ebi-a-GCST90018858
rs4628585	A	G	-1.1117	1.1834	0.3475	475638	Hepatic cancer || id:ebi-a-GCST90018858	0.00177284	ebi-a-GCST90018858
rs10999373	A	G	0.0173	0.0302	0.5661	475638	Hepatic cancer || id:ebi-a-GCST90018858	0.210056	ebi-a-GCST90018858
rs1006666	C	T	0.0689	0.0373	0.06498	475638	Hepatic cancer || id:ebi-a-GCST90018858	0.142921	ebi-a-GCST90018858
rs10827649	G	A	0.037	0.0293	0.2065	475638	Hepatic cancer || id:ebi-a-GCST90018858	0.415731	ebi-a-GCST90018858
rs1134054	C	T	0.0911	0.1253	0.4669	475638	Hepatic cancer || id:ebi-a-GCST90018858	0.0732199	ebi-a-GCST90018858
rs2280613	A	G	0.0189	0.0321	0.555699	475638	Hepatic cancer || id:ebi-a-GCST90018858	0.266589	ebi-a-GCST90018858
rs4335623	T	C	-0.001	0.0594	0.987	475638	Hepatic cancer || id:ebi-a-GCST90018858	0.607822	ebi-a-GCST90018858
rs7130777	G	A	-0.028	0.1012	0.7822	475638	Hepatic cancer || id:ebi-a-GCST90018858	0.147329	ebi-a-GCST90018858
rs10768053	G	A	0.0156	0.0312	0.6169	475638	Hepatic cancer || id:ebi-a-GCST90018858	0.330588	ebi-a-GCST90018858
rs4767687	T	C	-0.0885	0.084	0.292	475638	Hepatic cancer || id:ebi-a-GCST90018858	0.257995	ebi-a-GCST90018858
rs6488898	A	G	0.1388	0.1241	0.2634	475638	Hepatic cancer || id:ebi-a-GCST90018858	0.911465	ebi-a-GCST90018858
rs9395123	A	G	0.04	0.0316	0.2065	475638	Hepatic cancer || id:ebi-a-GCST90018858	0.172572	ebi-a-GCST90018858
rs11749404	T	C	-0.0257	0.1111	0.8173	475638	Hepatic cancer || id:ebi-a-GCST90018858	0.0915263	ebi-a-GCST90018858
rs12188767	C	T	0.0197	0.0294	0.5022	475638	Hepatic cancer || id:ebi-a-GCST90018858	0.321333	ebi-a-GCST90018858
rs6443544	A	G	0.0098	0.0321	0.7611	475638	Hepatic cancer || id:ebi-a-GCST90018858	0.238795	ebi-a-GCST90018858
rs10263016	G	T	0.0829	0.1472	0.5734	475638	Hepatic cancer || id:ebi-a-GCST90018858	0.070137	ebi-a-GCST90018858
rs13241904	A	G	-0.0025	0.0288	0.9323	475638	Hepatic cancer || id:ebi-a-GCST90018858	0.487101	ebi-a-GCST90018858
rs11212939	T	C	-0.0712	0.0501	0.1547	475638	Hepatic cancer || id:ebi-a-GCST90018858	0.0936563	ebi-a-GCST90018858
rs6893166	T	G	0.032	0.0415	0.441199	475638	Hepatic cancer || id:ebi-a-GCST90018858	0.094469	ebi-a-GCST90018858
rs12520028	C	T	-0.0074	0.0433	0.8651	475638	Hepatic cancer || id:ebi-a-GCST90018858	0.194808	ebi-a-GCST90018858
rs4373298	A	C	-0.0327	0.0379	0.389	475638	Hepatic cancer || id:ebi-a-GCST90018858	0.677878	ebi-a-GCST90018858
rs11243060	T	G	0.0411	0.0305	0.1783	475638	Hepatic cancer || id:ebi-a-GCST90018858	0.580176	ebi-a-GCST90018858
rs1852543	G	A	0.0157	0.0342	0.647	475638	Hepatic cancer || id:ebi-a-GCST90018858	0.765237	ebi-a-GCST90018858
rs10255351	T	G	0.0097	0.0462	0.8337	475638	Hepatic cancer || id:ebi-a-GCST90018858	0.222578	ebi-a-GCST90018858
rs11981428	C	T	0.0363	0.0322	0.2598	475638	Hepatic cancer || id:ebi-a-GCST90018858	0.151838	ebi-a-GCST90018858
rs705455	A	G	0.0307	0.0299	0.305	475638	Hepatic cancer || id:ebi-a-GCST90018858	0.556417	ebi-a-GCST90018858
rs2890426	G	A	-0.0114	0.0305	0.709099	475638	Hepatic cancer || id:ebi-a-GCST90018858	0.343793	ebi-a-GCST90018858
rs180739676	T	C	-0.1255	0.1448	0.386	475638	Hepatic cancer || id:ebi-a-GCST90018858	0.0699195	ebi-a-GCST90018858
rs7088481	G	A	-0.0497	0.0612	0.4165	475638	Hepatic cancer || id:ebi-a-GCST90018858	0.199176	ebi-a-GCST90018858
rs72790576	A	G	-0.1891	0.1503	0.2085	475638	Hepatic cancer || id:ebi-a-GCST90018858	0.0641304	ebi-a-GCST90018858
rs11250227	C	A	-0.0395	0.0328	0.2285	475638	Hepatic cancer || id:ebi-a-GCST90018858	0.26239	ebi-a-GCST90018858
rs2297079	G	C	-0.0012	0.0299	0.9682	475638	Hepatic cancer || id:ebi-a-GCST90018858	0.534492	ebi-a-GCST90018858
rs497127	G	A	0.037	0.0787	0.638	475638	Hepatic cancer || id:ebi-a-GCST90018858	0.939502	ebi-a-GCST90018858
rs9314635	T	G	-0.0275	0.038	0.4694	475638	Hepatic cancer || id:ebi-a-GCST90018858	0.305028	ebi-a-GCST90018858
rs11251563	G	A	-0.0151	0.0315	0.631401	475638	Hepatic cancer || id:ebi-a-GCST90018858	0.580368	ebi-a-GCST90018858
rs937171	G	C	0.0139	0.0309	0.652001	475638	Hepatic cancer || id:ebi-a-GCST90018858	0.609564	ebi-a-GCST90018858
rs12893622	T	C	0.1385	0.0663	0.0367401	475638	Hepatic cancer || id:ebi-a-GCST90018858	0.0636076	ebi-a-GCST90018858
rs16963876	G	A	-0.13	0.1078	0.2277	475638	Hepatic cancer || id:ebi-a-GCST90018858	0.104421	ebi-a-GCST90018858
rs8037792	A	G	0.0427	0.0519	0.4099	475638	Hepatic cancer || id:ebi-a-GCST90018858	0.177082	ebi-a-GCST90018858
rs62116347	T	C	0.1755	0.1428	0.2191	475638	Hepatic cancer || id:ebi-a-GCST90018858	0.0713742	ebi-a-GCST90018858
rs2183307	C	T	0.0031	0.0418	0.9401	475638	Hepatic cancer || id:ebi-a-GCST90018858	0.880315	ebi-a-GCST90018858
rs10460218	G	A	-0.0382	0.0767	0.6186	475638	Hepatic cancer || id:ebi-a-GCST90018858	0.823852	ebi-a-GCST90018858
rs74503984	G	C	0.0309	0.0358	0.3881	475638	Hepatic cancer || id:ebi-a-GCST90018858	0.106404	ebi-a-GCST90018858
rs2117317	T	C	-0.0391	0.0291	0.1782	475638	Hepatic cancer || id:ebi-a-GCST90018858	0.421859	ebi-a-GCST90018858
rs8030537	G	C	-0.0071	0.0321	0.8238	475638	Hepatic cancer || id:ebi-a-GCST90018858	0.172882	ebi-a-GCST90018858
rs1370396	A	C	0.0032	0.0826	0.9691	475638	Hepatic cancer || id:ebi-a-GCST90018858	0.277953	ebi-a-GCST90018858
rs17796060	T	C	-0.014	0.0486	0.7727	475638	Hepatic cancer || id:ebi-a-GCST90018858	0.160494	ebi-a-GCST90018858
rs7168485	G	A	-0.0093	0.0304	0.759	475638	Hepatic cancer || id:ebi-a-GCST90018858	0.691494	ebi-a-GCST90018858
rs1189820	A	G	0.1192	0.0607	0.0496501	475638	Hepatic cancer || id:ebi-a-GCST90018858	0.0594746	ebi-a-GCST90018858
rs11158204	T	C	0.0022	0.0294	0.9409	475638	Hepatic cancer || id:ebi-a-GCST90018858	0.347489	ebi-a-GCST90018858
rs2178724	A	C	-0.0089	0.0439	0.8403	475638	Hepatic cancer || id:ebi-a-GCST90018858	0.263963	ebi-a-GCST90018858
rs60837155	T	C	-0.1793	0.1743	0.3036	475638	Hepatic cancer || id:ebi-a-GCST90018858	0.0444291	ebi-a-GCST90018858
rs11640392	A	G	0.0257	0.0319	0.4204	475638	Hepatic cancer || id:ebi-a-GCST90018858	0.456491	ebi-a-GCST90018858
rs67293833	C	A	-0.1404	0.1401	0.3162	475638	Hepatic cancer || id:ebi-a-GCST90018858	0.0684066	ebi-a-GCST90018858
rs28533187	G	C	-0.0858	0.0681	0.2081	475638	Hepatic cancer || id:ebi-a-GCST90018858	0.211882	ebi-a-GCST90018858
rs72800632	T	C	0.3702	0.1391	0.00778592	475638	Hepatic cancer || id:ebi-a-GCST90018858	0.0766652	ebi-a-GCST90018858
rs113611024	G	A	0.0261	0.0535	0.625801	475638	Hepatic cancer || id:ebi-a-GCST90018858	0.142116	ebi-a-GCST90018858
rs5762213	T	C	0.0053	0.0336	0.8754	475638	Hepatic cancer || id:ebi-a-GCST90018858	0.805071	ebi-a-GCST90018858
rs2252751	T	C	-0.036	0.0292	0.2173	475638	Hepatic cancer || id:ebi-a-GCST90018858	0.452359	ebi-a-GCST90018858
rs73180803	C	T	-0.0146	0.0316	0.6443	475638	Hepatic cancer || id:ebi-a-GCST90018858	0.36117	ebi-a-GCST90018858
rs165614	C	A	0.0186	0.0462	0.6868	475638	Hepatic cancer || id:ebi-a-GCST90018858	0.177021	ebi-a-GCST90018858
rs3813225	G	A	-0.0009	0.031	0.9767	475638	Hepatic cancer || id:ebi-a-GCST90018858	0.154141	ebi-a-GCST90018858
rs12693846	A	G	0.037	0.0327	0.2575	475638	Hepatic cancer || id:ebi-a-GCST90018858	0.31081	ebi-a-GCST90018858
rs4661618	C	T	-0.0355	0.0308	0.2484	475638	Hepatic cancer || id:ebi-a-GCST90018858	0.574382	ebi-a-GCST90018858
rs11206972	A	G	0.0195	0.0308	0.5269	475638	Hepatic cancer || id:ebi-a-GCST90018858	0.256947	ebi-a-GCST90018858
rs1320110	G	C	0.0071	0.03	0.8139	475638	Hepatic cancer || id:ebi-a-GCST90018858	0.581357	ebi-a-GCST90018858
rs11690256	T	C	-0.0027	0.0393	0.9459	475638	Hepatic cancer || id:ebi-a-GCST90018858	0.302156	ebi-a-GCST90018858
rs12757771	T	C	-0.0417	0.0421	0.3217	475638	Hepatic cancer || id:ebi-a-GCST90018858	0.118248	ebi-a-GCST90018858
rs17483325	T	C	0.1016	0.1061	0.3381	475638	Hepatic cancer || id:ebi-a-GCST90018858	0.0954854	ebi-a-GCST90018858
rs73240078	C	G	-0.1136	0.078	0.1451	475638	Hepatic cancer || id:ebi-a-GCST90018858	0.049326	ebi-a-GCST90018858
rs245214	G	C	0.0185	0.0307	0.546	475638	Hepatic cancer || id:ebi-a-GCST90018858	0.463963	ebi-a-GCST90018858
rs264094	C	G	-0.0593	0.0303	0.0503095	475638	Hepatic cancer || id:ebi-a-GCST90018858	0.556427	ebi-a-GCST90018858
rs169074	T	A	0.0062	0.042	0.882	475638	Hepatic cancer || id:ebi-a-GCST90018858	0.204841	ebi-a-GCST90018858
rs7649525	A	C	0.026	0.0322	0.4188	475638	Hepatic cancer || id:ebi-a-GCST90018858	0.79694	ebi-a-GCST90018858
rs74849818	A	C	0.0082	0.0305	0.786901	475638	Hepatic cancer || id:ebi-a-GCST90018858	0.22902	ebi-a-GCST90018858
rs6695913	G	A	-0.0027	0.0293	0.9257	475638	Hepatic cancer || id:ebi-a-GCST90018858	0.367835	ebi-a-GCST90018858
rs56395519	G	C	-0.0061	0.0677	0.9284	475638	Hepatic cancer || id:ebi-a-GCST90018858	0.122147	ebi-a-GCST90018858
rs76009651	T	G	-0.2377	0.1445	0.1001	475638	Hepatic cancer || id:ebi-a-GCST90018858	0.0691318	ebi-a-GCST90018858
rs55642375	C	A	-0.0273	0.0958	0.776	475638	Hepatic cancer || id:ebi-a-GCST90018858	0.551449	ebi-a-GCST90018858
rs2927196	A	G	0.049	0.0327	0.1344	475638	Hepatic cancer || id:ebi-a-GCST90018858	0.258184	ebi-a-GCST90018858
rs113717146	A	T	0.0029	0.0664	0.9657	475638	Hepatic cancer || id:ebi-a-GCST90018858	0.10568	ebi-a-GCST90018858
rs76841908	G	A	0.1216	0.1115	0.2757	475638	Hepatic cancer || id:ebi-a-GCST90018858	0.0842339	ebi-a-GCST90018858
rs1897103	C	T	-0.0711	0.0536	0.1846	475638	Hepatic cancer || id:ebi-a-GCST90018858	0.117763	ebi-a-GCST90018858
rs183624327	G	A	0.024	0.0378	0.5261	475638	Hepatic cancer || id:ebi-a-GCST90018858	0.115469	ebi-a-GCST90018858
rs79026482	A	G	-0.0605	0.2121	0.7755	475638	Hepatic cancer || id:ebi-a-GCST90018858	0.07709	ebi-a-GCST90018858
rs62257161	C	A	0.068	0.0474	0.1513	475638	Hepatic cancer || id:ebi-a-GCST90018858	0.213518	ebi-a-GCST90018858
rs9387433	T	C	-0.0307	0.0308	0.3197	475638	Hepatic cancer || id:ebi-a-GCST90018858	0.21325	ebi-a-GCST90018858
rs11556354	A	G	-0.0583	0.0502	0.2455	475638	Hepatic cancer || id:ebi-a-GCST90018858	0.475262	ebi-a-GCST90018858
rs6944822	T	C	0.0325	0.0435	0.4546	475638	Hepatic cancer || id:ebi-a-GCST90018858	0.0814336	ebi-a-GCST90018858
rs13110956	G	C	0.0215	0.057	0.7055	475638	Hepatic cancer || id:ebi-a-GCST90018858	0.116657	ebi-a-GCST90018858
rs10061508	T	C	0.0121	0.0347	0.7274	475638	Hepatic cancer || id:ebi-a-GCST90018858	0.618432	ebi-a-GCST90018858
rs2973139	T	C	0.0903	0.0346	0.00913798	475638	Hepatic cancer || id:ebi-a-GCST90018858	0.655044	ebi-a-GCST90018858
rs66831123	T	C	0.1458	0.1184	0.2181	475638	Hepatic cancer || id:ebi-a-GCST90018858	0.104268	ebi-a-GCST90018858
rs67873319	T	G	-0.0239	0.0547	0.663001	475638	Hepatic cancer || id:ebi-a-GCST90018858	0.137373	ebi-a-GCST90018858
rs12517222	T	C	-0.0337	0.097	0.7278	475638	Hepatic cancer || id:ebi-a-GCST90018858	0.560695	ebi-a-GCST90018858
rs9274983	C	T	0.13	0.0315	3.77303e-05	475638	Hepatic cancer || id:ebi-a-GCST90018858	0.256923	ebi-a-GCST90018858
rs12206344	G	C	0.0967	0.1255	0.4407	475638	Hepatic cancer || id:ebi-a-GCST90018858	0.0963153	ebi-a-GCST90018858
rs74774442	T	C	0.0144	0.0983	0.8832	475638	Hepatic cancer || id:ebi-a-GCST90018858	0.172628	ebi-a-GCST90018858
rs11779071	C	G	-0.0099	0.0378	0.7941	475638	Hepatic cancer || id:ebi-a-GCST90018858	0.204626	ebi-a-GCST90018858
rs6864249	G	A	-0.0682	0.0568	0.2301	475638	Hepatic cancer || id:ebi-a-GCST90018858	0.733203	ebi-a-GCST90018858
rs1840453	T	A	-0.0042	0.0477	0.9295	475638	Hepatic cancer || id:ebi-a-GCST90018858	0.826579	ebi-a-GCST90018858
rs9762321	T	G	0.0061	0.0293	0.8362	475638	Hepatic cancer || id:ebi-a-GCST90018858	0.617966	ebi-a-GCST90018858
rs11936927	T	C	-0.0942	0.0839	0.2616	475638	Hepatic cancer || id:ebi-a-GCST90018858	0.166148	ebi-a-GCST90018858
rs60735607	G	T	-0.0437	0.0561	0.4364	475638	Hepatic cancer || id:ebi-a-GCST90018858	0.184537	ebi-a-GCST90018858
rs72695710	C	T	-0.0297	0.0366	0.4163	475638	Hepatic cancer || id:ebi-a-GCST90018858	0.117729	ebi-a-GCST90018858
rs79219050	C	T	0.0858	0.0616	0.1634	475638	Hepatic cancer || id:ebi-a-GCST90018858	0.163866	ebi-a-GCST90018858
rs7784246	C	T	-0.0488	0.0317	0.1231	475638	Hepatic cancer || id:ebi-a-GCST90018858	0.186285	ebi-a-GCST90018858
rs4720765	A	C	0.1089	0.0562	0.0526502	475638	Hepatic cancer || id:ebi-a-GCST90018858	0.774912	ebi-a-GCST90018858
rs34600300	A	G	0.0831	0.0295	0.00490897	475638	Hepatic cancer || id:ebi-a-GCST90018858	0.375175	ebi-a-GCST90018858
rs77555111	G	C	-0.005	0.1493	0.9731	475638	Hepatic cancer || id:ebi-a-GCST90018858	0.0692165	ebi-a-GCST90018858
rs35695401	A	G	0.1522	0.1323	0.25	475638	Hepatic cancer || id:ebi-a-GCST90018858	0.0975342	ebi-a-GCST90018858
rs1867981	T	C	0.0159	0.0402	0.6925	475638	Hepatic cancer || id:ebi-a-GCST90018858	0.42565	ebi-a-GCST90018858
rs112886196	T	G	0.0054	0.0401	0.8939	475638	Hepatic cancer || id:ebi-a-GCST90018858	0.126084	ebi-a-GCST90018858
rs12290684	C	G	0.048	0.0322	0.1359	475638	Hepatic cancer || id:ebi-a-GCST90018858	0.137299	ebi-a-GCST90018858
rs10417540	T	C	-0.0257	0.0297	0.3869	475638	Hepatic cancer || id:ebi-a-GCST90018858	0.256812	ebi-a-GCST90018858
rs8132193	G	A	-0.0796	0.0438	0.0692803	475638	Hepatic cancer || id:ebi-a-GCST90018858	0.563899	ebi-a-GCST90018858
rs11697771	C	G	-0.0976	0.0536	0.0686404	475638	Hepatic cancer || id:ebi-a-GCST90018858	0.0856346	ebi-a-GCST90018858
rs34334488	T	C	-0.0184	0.0396	0.6423	475638	Hepatic cancer || id:ebi-a-GCST90018858	0.107148	ebi-a-GCST90018858
rs138852296	A	G	-0.1691	0.1008	0.0934501	475638	Hepatic cancer || id:ebi-a-GCST90018858	0.150542	ebi-a-GCST90018858
rs1977477	G	A	-0.0367	0.0331	0.2667	475638	Hepatic cancer || id:ebi-a-GCST90018858	0.262619	ebi-a-GCST90018858
rs79501593	G	A	0.2858	0.1328	0.0313603	475638	Hepatic cancer || id:ebi-a-GCST90018858	0.0794367	ebi-a-GCST90018858
rs10771261	G	A	0.0671	0.0297	0.0240503	475638	Hepatic cancer || id:ebi-a-GCST90018858	0.612727	ebi-a-GCST90018858
rs826914	G	A	0.0206	0.045	0.647301	475638	Hepatic cancer || id:ebi-a-GCST90018858	0.319525	ebi-a-GCST90018858
rs7399129	A	G	0.03	0.0347	0.387	475638	Hepatic cancer || id:ebi-a-GCST90018858	0.437644	ebi-a-GCST90018858
rs76776452	G	T	-0.0246	0.1074	0.8188	475638	Hepatic cancer || id:ebi-a-GCST90018858	0.128745	ebi-a-GCST90018858
rs11621295	T	C	-0.0298	0.0342	0.3842	475638	Hepatic cancer || id:ebi-a-GCST90018858	0.260829	ebi-a-GCST90018858
rs8005122	A	G	-0.0035	0.0348	0.9196	475638	Hepatic cancer || id:ebi-a-GCST90018858	0.177518	ebi-a-GCST90018858
rs39782	G	A	-0.038	0.0361	0.2921	475638	Hepatic cancer || id:ebi-a-GCST90018858	0.212907	ebi-a-GCST90018858
rs112570797	T	G	0.3296	0.184	0.0731796	475638	Hepatic cancer || id:ebi-a-GCST90018858	0.0744232	ebi-a-GCST90018858
rs28593062	C	G	-0.034	0.034	0.3164	475638	Hepatic cancer || id:ebi-a-GCST90018858	0.156361	ebi-a-GCST90018858
rs75742406	A	G	0.0233	0.0296	0.4305	475638	Hepatic cancer || id:ebi-a-GCST90018858	0.309584	ebi-a-GCST90018858
rs2767759	A	G	-0.0341	0.0291	0.2421	475638	Hepatic cancer || id:ebi-a-GCST90018858	0.652977	ebi-a-GCST90018858
rs11259122	G	C	-0.0637	0.0501	0.2034	475638	Hepatic cancer || id:ebi-a-GCST90018858	0.0604605	ebi-a-GCST90018858
rs6583995	T	C	0.0047	0.0342	0.8902	475638	Hepatic cancer || id:ebi-a-GCST90018858	0.721674	ebi-a-GCST90018858
rs10509326	G	A	-0.0561	0.0506	0.2681	475638	Hepatic cancer || id:ebi-a-GCST90018858	0.205316	ebi-a-GCST90018858
rs12380103	G	A	0.0189	0.033	0.5665	475638	Hepatic cancer || id:ebi-a-GCST90018858	0.158562	ebi-a-GCST90018858
rs12549835	A	G	0.0061	0.0316	0.8471	475638	Hepatic cancer || id:ebi-a-GCST90018858	0.447585	ebi-a-GCST90018858
rs78378379	C	T	-0.2599	0.1831	0.1556	475638	Hepatic cancer || id:ebi-a-GCST90018858	0.0463517	ebi-a-GCST90018858
rs9518026	A	G	0.026	0.0914	0.776401	475638	Hepatic cancer || id:ebi-a-GCST90018858	0.127756	ebi-a-GCST90018858
rs2463117	T	C	-0.0491	0.0303	0.1048	475638	Hepatic cancer || id:ebi-a-GCST90018858	0.771959	ebi-a-GCST90018858
rs7782739	T	C	-0.0403	0.0553	0.4663	475638	Hepatic cancer || id:ebi-a-GCST90018858	0.198625	ebi-a-GCST90018858
rs62472728	T	C	0.0129	0.0333	0.6991	475638	Hepatic cancer || id:ebi-a-GCST90018858	0.128044	ebi-a-GCST90018858
rs681080	T	G	-0.0078	0.0479	0.8711	475638	Hepatic cancer || id:ebi-a-GCST90018858	0.755546	ebi-a-GCST90018858
rs7824063	T	C	0.0009	0.0598	0.9883	475638	Hepatic cancer || id:ebi-a-GCST90018858	0.082437	ebi-a-GCST90018858
rs112346795	C	G	-0.0997	0.1559	0.5224	475638	Hepatic cancer || id:ebi-a-GCST90018858	0.0620212	ebi-a-GCST90018858
rs116139915	C	T	0.1032	0.0426	0.0153501	475638	Hepatic cancer || id:ebi-a-GCST90018858	0.118686	ebi-a-GCST90018858
rs7839523	T	G	-0.0071	0.0308	0.8189	475638	Hepatic cancer || id:ebi-a-GCST90018858	0.570565	ebi-a-GCST90018858
rs7819721	T	C	-0.0186	0.0322	0.5635	475638	Hepatic cancer || id:ebi-a-GCST90018858	0.312592	ebi-a-GCST90018858
rs7864831	T	C	-0.0143	0.1456	0.9216	475638	Hepatic cancer || id:ebi-a-GCST90018858	0.0684985	ebi-a-GCST90018858
rs7868354	C	T	0.0067	0.0313	0.8298	475638	Hepatic cancer || id:ebi-a-GCST90018858	0.735917	ebi-a-GCST90018858
rs10132077	C	A	-0.0037	0.0454	0.9357	475638	Hepatic cancer || id:ebi-a-GCST90018858	0.1967	ebi-a-GCST90018858
rs672110	A	C	-0.2072	0.122	0.0893902	475638	Hepatic cancer || id:ebi-a-GCST90018858	0.812335	ebi-a-GCST90018858
rs2268390	C	T	0.0257	0.0352	0.4646	475638	Hepatic cancer || id:ebi-a-GCST90018858	0.775981	ebi-a-GCST90018858
rs2137703	A	T	-0.0481	0.1072	0.653699	475638	Hepatic cancer || id:ebi-a-GCST90018858	0.29691	ebi-a-GCST90018858
rs1369885	A	C	-0.0204	0.0289	0.4792	475638	Hepatic cancer || id:ebi-a-GCST90018858	0.414996	ebi-a-GCST90018858
rs11619782	A	G	-0.0384	0.0555	0.489	475638	Hepatic cancer || id:ebi-a-GCST90018858	0.17485	ebi-a-GCST90018858
rs701542	A	G	-0.0899	0.0338	0.00786593	475638	Hepatic cancer || id:ebi-a-GCST90018858	0.422835	ebi-a-GCST90018858
rs8092906	C	T	0.0195	0.0305	0.523	475638	Hepatic cancer || id:ebi-a-GCST90018858	0.314608	ebi-a-GCST90018858
rs755776	G	A	-0.1196	0.1081	0.2685	475638	Hepatic cancer || id:ebi-a-GCST90018858	0.06698	ebi-a-GCST90018858
rs62086066	T	C	0.0379	0.0321	0.2384	475638	Hepatic cancer || id:ebi-a-GCST90018858	0.17778	ebi-a-GCST90018858
rs1028134	C	T	-0.0198	0.0624	0.750699	475638	Hepatic cancer || id:ebi-a-GCST90018858	0.0830091	ebi-a-GCST90018858
rs3918261	G	A	0.0325	0.0374	0.384	475638	Hepatic cancer || id:ebi-a-GCST90018858	0.157624	ebi-a-GCST90018858
rs6425868	C	T	0.0191	0.0298	0.522801	475638	Hepatic cancer || id:ebi-a-GCST90018858	0.531174	ebi-a-GCST90018858
rs34481461	A	C	0.0525	0.0334	0.1158	475638	Hepatic cancer || id:ebi-a-GCST90018858	0.18139	ebi-a-GCST90018858
rs12076635	C	G	0.0068	0.0319	0.8319	475638	Hepatic cancer || id:ebi-a-GCST90018858	0.76632	ebi-a-GCST90018858
rs12143051	T	C	0.0606	0.1423	0.6704	475638	Hepatic cancer || id:ebi-a-GCST90018858	0.069515	ebi-a-GCST90018858
rs55670659	T	C	-0.0192	0.0346	0.579599	475638	Hepatic cancer || id:ebi-a-GCST90018858	0.605958	ebi-a-GCST90018858
rs11887008	C	T	-0.0384	0.0434	0.3767	475638	Hepatic cancer || id:ebi-a-GCST90018858	0.824583	ebi-a-GCST90018858
rs13022107	T	C	-0.0085	0.0291	0.769899	475638	Hepatic cancer || id:ebi-a-GCST90018858	0.469095	ebi-a-GCST90018858
rs7600669	G	A	0.0159	0.056	0.7771	475638	Hepatic cancer || id:ebi-a-GCST90018858	0.169026	ebi-a-GCST90018858
rs2039231	G	A	-0.015	0.062	0.8085	475638	Hepatic cancer || id:ebi-a-GCST90018858	0.823376	ebi-a-GCST90018858
rs12075138	T	C	-0.011	0.0294	0.708	475638	Hepatic cancer || id:ebi-a-GCST90018858	0.326714	ebi-a-GCST90018858
rs76584754	T	C	0.0463	0.124	0.7092	475638	Hepatic cancer || id:ebi-a-GCST90018858	0.0966113	ebi-a-GCST90018858
rs1891661	A	G	0.0319	0.0335	0.3403	475638	Hepatic cancer || id:ebi-a-GCST90018858	0.519907	ebi-a-GCST90018858
rs6822546	T	C	0.1185	0.0811	0.1438	475638	Hepatic cancer || id:ebi-a-GCST90018858	0.19379	ebi-a-GCST90018858
rs11097444	C	G	0.0248	0.0288	0.3896	475638	Hepatic cancer || id:ebi-a-GCST90018858	0.533267	ebi-a-GCST90018858
rs17334471	C	T	-0.1504	0.109	0.1676	475638	Hepatic cancer || id:ebi-a-GCST90018858	0.0653138	ebi-a-GCST90018858
rs13434017	T	A	-0.011	0.0289	0.703701	475638	Hepatic cancer || id:ebi-a-GCST90018858	0.523201	ebi-a-GCST90018858
rs1488407	C	G	-0.0368	0.0373	0.3242	475638	Hepatic cancer || id:ebi-a-GCST90018858	0.162766	ebi-a-GCST90018858
rs9836671	T	C	-0.0286	0.0587	0.6262	475638	Hepatic cancer || id:ebi-a-GCST90018858	0.0916255	ebi-a-GCST90018858
rs55797494	C	A	0.0103	0.0294	0.7251	475638	Hepatic cancer || id:ebi-a-GCST90018858	0.313153	ebi-a-GCST90018858
rs13091364	G	A	-0.0149	0.0495	0.7633	475638	Hepatic cancer || id:ebi-a-GCST90018858	0.419433	ebi-a-GCST90018858
rs71619254	A	C	0.055	0.064	0.3905	475638	Hepatic cancer || id:ebi-a-GCST90018858	0.183788	ebi-a-GCST90018858
rs771818	G	C	-0.0351	0.0314	0.2647	475638	Hepatic cancer || id:ebi-a-GCST90018858	0.453201	ebi-a-GCST90018858
rs11686668	T	C	0.0917	0.1373	0.5042	475638	Hepatic cancer || id:ebi-a-GCST90018858	0.0800009	ebi-a-GCST90018858
rs838553	G	C	-0.0224	0.03	0.4554	475638	Hepatic cancer || id:ebi-a-GCST90018858	0.623264	ebi-a-GCST90018858
rs10001433	A	C	0.0336	0.0293	0.2513	475638	Hepatic cancer || id:ebi-a-GCST90018858	0.440544	ebi-a-GCST90018858
rs72978489	T	A	-0.1542	0.1101	0.1613	475638	Hepatic cancer || id:ebi-a-GCST90018858	0.0409291	ebi-a-GCST90018858
rs78070833	T	C	0.0129	0.0404	0.749799	475638	Hepatic cancer || id:ebi-a-GCST90018858	0.0781123	ebi-a-GCST90018858
rs10030794	G	A	-0.0103	0.0355	0.770999	475638	Hepatic cancer || id:ebi-a-GCST90018858	0.842237	ebi-a-GCST90018858
rs111289765	T	C	0.0438	0.0447	0.3276	475638	Hepatic cancer || id:ebi-a-GCST90018858	0.279697	ebi-a-GCST90018858
rs2119162	G	A	-0.0057	0.0411	0.8889	475638	Hepatic cancer || id:ebi-a-GCST90018858	0.266225	ebi-a-GCST90018858
rs1468231	C	T	0.0384	0.0355	0.2803	475638	Hepatic cancer || id:ebi-a-GCST90018858	0.727726	ebi-a-GCST90018858
rs12041469	G	C	-0.0304	0.0325	0.3499	475638	Hepatic cancer || id:ebi-a-GCST90018858	0.473871	ebi-a-GCST90018858
rs12734849	G	A	-0.0057	0.0298	0.8472	475638	Hepatic cancer || id:ebi-a-GCST90018858	0.51655	ebi-a-GCST90018858
rs10179400	T	C	-0.066	0.0311	0.0340103	475638	Hepatic cancer || id:ebi-a-GCST90018858	0.766084	ebi-a-GCST90018858
rs13031723	T	C	-0.0256	0.0385	0.5054	475638	Hepatic cancer || id:ebi-a-GCST90018858	0.226637	ebi-a-GCST90018858
rs55702239	A	G	0.0127	0.0368	0.7304	475638	Hepatic cancer || id:ebi-a-GCST90018858	0.238092	ebi-a-GCST90018858
rs6725294	T	C	-0.0201	0.0302	0.5048	475638	Hepatic cancer || id:ebi-a-GCST90018858	0.30816	ebi-a-GCST90018858
rs1558603	G	A	-0.0214	0.0302	0.4788	475638	Hepatic cancer || id:ebi-a-GCST90018858	0.393573	ebi-a-GCST90018858
rs2110572	A	G	0.0277	0.0304	0.3626	475638	Hepatic cancer || id:ebi-a-GCST90018858	0.295919	ebi-a-GCST90018858
rs1367180	G	T	-0.0404	0.0349	0.2463	475638	Hepatic cancer || id:ebi-a-GCST90018858	0.803698	ebi-a-GCST90018858
rs1073179	G	A	0.0575	0.0438	0.1894	475638	Hepatic cancer || id:ebi-a-GCST90018858	0.298162	ebi-a-GCST90018858
rs1519463	C	T	0.0258	0.0288	0.3695	475638	Hepatic cancer || id:ebi-a-GCST90018858	0.462401	ebi-a-GCST90018858
rs10916464	A	T	-0.0197	0.0496	0.691	475638	Hepatic cancer || id:ebi-a-GCST90018858	0.167441	ebi-a-GCST90018858
rs7588498	A	C	0.0398	0.03	0.1843	475638	Hepatic cancer || id:ebi-a-GCST90018858	0.280711	ebi-a-GCST90018858
rs11893980	T	C	-0.0239	0.0367	0.5158	475638	Hepatic cancer || id:ebi-a-GCST90018858	0.11254	ebi-a-GCST90018858
rs3774455	G	T	-0.0372	0.0317	0.241	475638	Hepatic cancer || id:ebi-a-GCST90018858	0.818941	ebi-a-GCST90018858
rs9344204	G	C	-0.0416	0.029	0.1515	475638	Hepatic cancer || id:ebi-a-GCST90018858	0.370062	ebi-a-GCST90018858
rs10944582	A	C	-0.0411	0.0291	0.1586	475638	Hepatic cancer || id:ebi-a-GCST90018858	0.481454	ebi-a-GCST90018858
rs742537	C	T	-0.0014	0.0364	0.9684	475638	Hepatic cancer || id:ebi-a-GCST90018858	0.495978	ebi-a-GCST90018858
rs2259435	A	G	-0.054	0.0398	0.1747	475638	Hepatic cancer || id:ebi-a-GCST90018858	0.162349	ebi-a-GCST90018858
rs72831770	G	A	0.0222	0.034	0.515101	475638	Hepatic cancer || id:ebi-a-GCST90018858	0.169819	ebi-a-GCST90018858
rs9344211	C	T	-0.0501	0.0313	0.109	475638	Hepatic cancer || id:ebi-a-GCST90018858	0.266063	ebi-a-GCST90018858
rs2237429	A	C	0.0235	0.0297	0.4284	475638	Hepatic cancer || id:ebi-a-GCST90018858	0.261937	ebi-a-GCST90018858
rs2077482	T	A	0.004	0.033	0.904	475638	Hepatic cancer || id:ebi-a-GCST90018858	0.254252	ebi-a-GCST90018858
rs17054867	G	C	0.004	0.1356	0.9763	475638	Hepatic cancer || id:ebi-a-GCST90018858	0.0734788	ebi-a-GCST90018858
rs11241458	G	A	0.0127	0.0328	0.699199	475638	Hepatic cancer || id:ebi-a-GCST90018858	0.485859	ebi-a-GCST90018858
rs13362349	G	A	-0.0546	0.0314	0.0821107	475638	Hepatic cancer || id:ebi-a-GCST90018858	0.2835	ebi-a-GCST90018858
rs13092091	A	G	-0.1727	0.1335	0.1957	475638	Hepatic cancer || id:ebi-a-GCST90018858	0.0854651	ebi-a-GCST90018858
rs2159173	A	T	0.0379	0.0332	0.2545	475638	Hepatic cancer || id:ebi-a-GCST90018858	0.870242	ebi-a-GCST90018858
rs12705746	T	A	-0.0354	0.0316	0.2622	475638	Hepatic cancer || id:ebi-a-GCST90018858	0.450181	ebi-a-GCST90018858
rs1426471	T	C	0.0553	0.0441	0.2097	475638	Hepatic cancer || id:ebi-a-GCST90018858	0.128819	ebi-a-GCST90018858
rs2977806	T	C	-0.0023	0.0295	0.9382	475638	Hepatic cancer || id:ebi-a-GCST90018858	0.531414	ebi-a-GCST90018858
rs73229093	T	C	0.0954	0.1034	0.3566	475638	Hepatic cancer || id:ebi-a-GCST90018858	0.151887	ebi-a-GCST90018858
rs2722313	G	A	0.071	0.0309	0.0214699	475638	Hepatic cancer || id:ebi-a-GCST90018858	0.810168	ebi-a-GCST90018858
rs2710810	T	C	-0.0231	0.0292	0.4292	475638	Hepatic cancer || id:ebi-a-GCST90018858	0.469714	ebi-a-GCST90018858
rs221137	C	T	-0.0363	0.0296	0.2193	475638	Hepatic cancer || id:ebi-a-GCST90018858	0.274718	ebi-a-GCST90018858
rs72773089	A	G	0.1795	0.1283	0.1618	475638	Hepatic cancer || id:ebi-a-GCST90018858	0.0908407	ebi-a-GCST90018858
rs9327744	A	G	-0.0306	0.0475	0.519	475638	Hepatic cancer || id:ebi-a-GCST90018858	0.165834	ebi-a-GCST90018858
rs12679874	G	A	-0.0028	0.0311	0.9287	475638	Hepatic cancer || id:ebi-a-GCST90018858	0.323768	ebi-a-GCST90018858
rs13244540	T	G	-0.0019	0.1376	0.9892	475638	Hepatic cancer || id:ebi-a-GCST90018858	0.072765	ebi-a-GCST90018858
rs1603228	A	G	-0.0088	0.0459	0.8486	475638	Hepatic cancer || id:ebi-a-GCST90018858	0.161546	ebi-a-GCST90018858
rs8024861	A	G	-0.0242	0.043	0.5733	475638	Hepatic cancer || id:ebi-a-GCST90018858	0.811758	ebi-a-GCST90018858
rs10483944	G	A	-0.1463	0.0653	0.0249701	475638	Hepatic cancer || id:ebi-a-GCST90018858	0.132861	ebi-a-GCST90018858
rs6575830	G	A	0.0162	0.0399	0.684499	475638	Hepatic cancer || id:ebi-a-GCST90018858	0.828458	ebi-a-GCST90018858
rs75260065	A	G	-0.0766	0.1247	0.5389	475638	Hepatic cancer || id:ebi-a-GCST90018858	0.100363	ebi-a-GCST90018858
rs12283922	G	T	0.0087	0.0313	0.780001	475638	Hepatic cancer || id:ebi-a-GCST90018858	0.594356	ebi-a-GCST90018858
rs146870981	A	G	-0.2141	0.1341	0.1102	475638	Hepatic cancer || id:ebi-a-GCST90018858	0.0591351	ebi-a-GCST90018858
rs2384068	C	T	0.0689	0.03	0.0215501	475638	Hepatic cancer || id:ebi-a-GCST90018858	0.703177	ebi-a-GCST90018858
rs4963761	T	C	0.0413	0.0575	0.4727	475638	Hepatic cancer || id:ebi-a-GCST90018858	0.613454	ebi-a-GCST90018858
rs306635	G	T	-0.0044	0.0402	0.913	475638	Hepatic cancer || id:ebi-a-GCST90018858	0.108355	ebi-a-GCST90018858
rs12855367	G	A	0.1872	0.1079	0.0826704	475638	Hepatic cancer || id:ebi-a-GCST90018858	0.129617	ebi-a-GCST90018858
rs11003831	A	G	-0.0565	0.0491	0.2507	475638	Hepatic cancer || id:ebi-a-GCST90018858	0.56995	ebi-a-GCST90018858
rs34380726	C	A	-0.1367	0.1175	0.2445	475638	Hepatic cancer || id:ebi-a-GCST90018858	0.210601	ebi-a-GCST90018858
rs17084026	T	C	0.0019	0.0541	0.9713	475638	Hepatic cancer || id:ebi-a-GCST90018858	0.109645	ebi-a-GCST90018858
rs12660615	T	C	0.0163	0.0299	0.587	475638	Hepatic cancer || id:ebi-a-GCST90018858	0.224089	ebi-a-GCST90018858
rs2111576	C	G	0.0557	0.0307	0.0699198	475638	Hepatic cancer || id:ebi-a-GCST90018858	0.362019	ebi-a-GCST90018858
rs58334359	C	T	0.0298	0.0304	0.3271	475638	Hepatic cancer || id:ebi-a-GCST90018858	0.650095	ebi-a-GCST90018858
rs11001051	A	C	0.0338	0.0295	0.2516	475638	Hepatic cancer || id:ebi-a-GCST90018858	0.618626	ebi-a-GCST90018858
rs1466547	C	T	-0.1756	0.0659	0.00768405	475638	Hepatic cancer || id:ebi-a-GCST90018858	0.0778799	ebi-a-GCST90018858
rs17093700	G	A	0.0212	0.0627	0.7358	475638	Hepatic cancer || id:ebi-a-GCST90018858	0.173652	ebi-a-GCST90018858
rs1461397	C	T	0.0512	0.0419	0.2212	475638	Hepatic cancer || id:ebi-a-GCST90018858	0.262646	ebi-a-GCST90018858
rs117200056	T	G	-0.1999	0.1159	0.0845006	475638	Hepatic cancer || id:ebi-a-GCST90018858	0.116451	ebi-a-GCST90018858
rs7028802	T	C	-0.0085	0.0504	0.8654	475638	Hepatic cancer || id:ebi-a-GCST90018858	0.0792556	ebi-a-GCST90018858
rs72700065	A	G	-0.0479	0.1224	0.695401	475638	Hepatic cancer || id:ebi-a-GCST90018858	0.0953306	ebi-a-GCST90018858
rs1573854	T	C	0.0218	0.0367	0.5526	475638	Hepatic cancer || id:ebi-a-GCST90018858	0.296235	ebi-a-GCST90018858
rs12572683	G	A	0.0209	0.0346	0.5461	475638	Hepatic cancer || id:ebi-a-GCST90018858	0.254164	ebi-a-GCST90018858
rs10811826	T	G	0.0113	0.0413	0.7851	475638	Hepatic cancer || id:ebi-a-GCST90018858	0.723491	ebi-a-GCST90018858
rs2714048	C	T	0.037	0.0361	0.3052	475638	Hepatic cancer || id:ebi-a-GCST90018858	0.510867	ebi-a-GCST90018858
rs111630992	T	C	0.0745	0.0516	0.1486	475638	Hepatic cancer || id:ebi-a-GCST90018858	0.0719101	ebi-a-GCST90018858
rs144825586	A	C	0.0103	0.0405	0.7998	475638	Hepatic cancer || id:ebi-a-GCST90018858	0.0758765	ebi-a-GCST90018858
rs12369866	G	T	-0.0033	0.0322	0.9194	475638	Hepatic cancer || id:ebi-a-GCST90018858	0.192921	ebi-a-GCST90018858
rs1796331	G	A	0.0042	0.0312	0.8925	475638	Hepatic cancer || id:ebi-a-GCST90018858	0.232176	ebi-a-GCST90018858
rs72881364	T	C	-0.0152	0.1486	0.9186	475638	Hepatic cancer || id:ebi-a-GCST90018858	0.0662156	ebi-a-GCST90018858
rs28526344	A	G	0.0883	0.1228	0.4719	475638	Hepatic cancer || id:ebi-a-GCST90018858	0.10809	ebi-a-GCST90018858
rs61992669	A	T	0.1522	0.1975	0.441	475638	Hepatic cancer || id:ebi-a-GCST90018858	0.03924	ebi-a-GCST90018858
rs1335656	G	A	-0.044	0.0316	0.1642	475638	Hepatic cancer || id:ebi-a-GCST90018858	0.467746	ebi-a-GCST90018858
rs2904413	A	G	-0.0123	0.0391	0.7523	475638	Hepatic cancer || id:ebi-a-GCST90018858	0.403044	ebi-a-GCST90018858
rs12926250	T	G	-0.1806	0.0648	0.00530005	475638	Hepatic cancer || id:ebi-a-GCST90018858	0.0813871	ebi-a-GCST90018858
rs1304254	T	C	0.0019	0.0295	0.949	475638	Hepatic cancer || id:ebi-a-GCST90018858	0.683419	ebi-a-GCST90018858
rs17241022	A	G	0.0064	0.1138	0.9549	475638	Hepatic cancer || id:ebi-a-GCST90018858	0.1166	ebi-a-GCST90018858
rs2550704	C	G	0.001	0.034	0.9764	475638	Hepatic cancer || id:ebi-a-GCST90018858	0.300235	ebi-a-GCST90018858
rs4402543	T	C	0.0381	0.0299	0.2031	475638	Hepatic cancer || id:ebi-a-GCST90018858	0.4087	ebi-a-GCST90018858
rs567637	A	G	0.0473	0.0364	0.1938	475638	Hepatic cancer || id:ebi-a-GCST90018858	0.495021	ebi-a-GCST90018858
rs2108609	G	T	0.0266	0.03	0.3749	475638	Hepatic cancer || id:ebi-a-GCST90018858	0.708164	ebi-a-GCST90018858
rs11697146	T	C	0.009	0.0474	0.8499	475638	Hepatic cancer || id:ebi-a-GCST90018858	0.0943353	ebi-a-GCST90018858
rs2058324	C	T	-0.0233	0.034	0.4938	475638	Hepatic cancer || id:ebi-a-GCST90018858	0.83144	ebi-a-GCST90018858
rs7241053	A	G	0.0429	0.03	0.1535	475638	Hepatic cancer || id:ebi-a-GCST90018858	0.546394	ebi-a-GCST90018858
rs11876974	T	C	-0.3257	0.2107	0.1222	475638	Hepatic cancer || id:ebi-a-GCST90018858	0.08012	ebi-a-GCST90018858
rs655894	T	C	0.0331	0.0484	0.4939	475638	Hepatic cancer || id:ebi-a-GCST90018858	0.868115	ebi-a-GCST90018858
rs7237004	G	C	-0.0477	0.0313	0.1275	475638	Hepatic cancer || id:ebi-a-GCST90018858	0.2197	ebi-a-GCST90018858
rs7259156	A	G	-0.08	0.0568	0.1591	475638	Hepatic cancer || id:ebi-a-GCST90018858	0.0999838	ebi-a-GCST90018858
rs7224751	T	G	0.0138	0.0308	0.6541	475638	Hepatic cancer || id:ebi-a-GCST90018858	0.400451	ebi-a-GCST90018858
rs8123440	G	A	0.0214	0.0505	0.6715	475638	Hepatic cancer || id:ebi-a-GCST90018858	0.250742	ebi-a-GCST90018858
rs6027553	C	T	-0.0181	0.0408	0.6578	475638	Hepatic cancer || id:ebi-a-GCST90018858	0.292721	ebi-a-GCST90018858
rs11704680	A	G	0.0027	0.059	0.963	475638	Hepatic cancer || id:ebi-a-GCST90018858	0.325432	ebi-a-GCST90018858
rs6031460	T	A	-0.0944	0.0983	0.3366	475638	Hepatic cancer || id:ebi-a-GCST90018858	0.598884	ebi-a-GCST90018858
rs3827962	C	T	-0.026	0.0322	0.4197	475638	Hepatic cancer || id:ebi-a-GCST90018858	0.238329	ebi-a-GCST90018858
rs11209549	C	T	-0.0234	0.0317	0.461	475638	Hepatic cancer || id:ebi-a-GCST90018858	0.217744	ebi-a-GCST90018858
rs1910690	T	C	-0.0271	0.0291	0.3505	475638	Hepatic cancer || id:ebi-a-GCST90018858	0.507034	ebi-a-GCST90018858
rs6691456	G	A	0.0001	0.0456	0.9977	475638	Hepatic cancer || id:ebi-a-GCST90018858	0.0932567	ebi-a-GCST90018858
rs10918623	C	T	0.0465	0.0349	0.183	475638	Hepatic cancer || id:ebi-a-GCST90018858	0.286971	ebi-a-GCST90018858
rs72862969	G	A	-0.1007	0.1767	0.568801	475638	Hepatic cancer || id:ebi-a-GCST90018858	0.0484365	ebi-a-GCST90018858
rs2701268	A	G	0.0124	0.0323	0.701	475638	Hepatic cancer || id:ebi-a-GCST90018858	0.212665	ebi-a-GCST90018858
rs77561070	T	C	0.0047	0.0304	0.878	475638	Hepatic cancer || id:ebi-a-GCST90018858	0.204955	ebi-a-GCST90018858
rs72784039	C	A	0.0781	0.0851	0.3592	475638	Hepatic cancer || id:ebi-a-GCST90018858	0.127483	ebi-a-GCST90018858
rs2161120	G	A	-0.0362	0.0296	0.2214	475638	Hepatic cancer || id:ebi-a-GCST90018858	0.431396	ebi-a-GCST90018858
rs34022920	C	T	0.0174	0.0295	0.5555	475638	Hepatic cancer || id:ebi-a-GCST90018858	0.292764	ebi-a-GCST90018858
rs1549112	C	T	-0.0119	0.031	0.7008	475638	Hepatic cancer || id:ebi-a-GCST90018858	0.637952	ebi-a-GCST90018858
rs9290549	C	T	-0.0062	0.0308	0.8404	475638	Hepatic cancer || id:ebi-a-GCST90018858	0.664249	ebi-a-GCST90018858
rs156472	G	T	-0.0012	0.0312	0.9699	475638	Hepatic cancer || id:ebi-a-GCST90018858	0.562496	ebi-a-GCST90018858
rs113414783	T	C	-0.0064	0.0347	0.8537	475638	Hepatic cancer || id:ebi-a-GCST90018858	0.135078	ebi-a-GCST90018858
rs2864412	A	T	-0.0278	0.04	0.4862	475638	Hepatic cancer || id:ebi-a-GCST90018858	0.599392	ebi-a-GCST90018858
rs441765	G	A	0.0068	0.1069	0.9496	475638	Hepatic cancer || id:ebi-a-GCST90018858	0.86067	ebi-a-GCST90018858
rs9378798	G	A	0.0253	0.0311	0.4167	475638	Hepatic cancer || id:ebi-a-GCST90018858	0.747182	ebi-a-GCST90018858
rs72653729	A	G	-0.1226	0.089	0.1684	475638	Hepatic cancer || id:ebi-a-GCST90018858	0.219316	ebi-a-GCST90018858
rs10167009	G	A	-0.112	0.0376	0.00287601	475638	Hepatic cancer || id:ebi-a-GCST90018858	0.163861	ebi-a-GCST90018858
rs7562272	T	G	0.1854	0.1428	0.1944	475638	Hepatic cancer || id:ebi-a-GCST90018858	0.129764	ebi-a-GCST90018858
rs56839821	G	A	0.1388	0.1262	0.2715	475638	Hepatic cancer || id:ebi-a-GCST90018858	0.106283	ebi-a-GCST90018858
rs1443769	C	T	-0.01	0.067	0.8809	475638	Hepatic cancer || id:ebi-a-GCST90018858	0.148347	ebi-a-GCST90018858
rs360942	T	G	-0.0044	0.0393	0.9118	475638	Hepatic cancer || id:ebi-a-GCST90018858	0.805248	ebi-a-GCST90018858
rs12475322	T	C	-0.0385	0.0301	0.2001	475638	Hepatic cancer || id:ebi-a-GCST90018858	0.722306	ebi-a-GCST90018858
rs66498356	C	G	-0.0234	0.0308	0.4471	475638	Hepatic cancer || id:ebi-a-GCST90018858	0.296712	ebi-a-GCST90018858
rs1430365	A	G	-0.0421	0.0342	0.2177	475638	Hepatic cancer || id:ebi-a-GCST90018858	0.216254	ebi-a-GCST90018858
rs79135384	A	C	0.01	0.1271	0.937	475638	Hepatic cancer || id:ebi-a-GCST90018858	0.0958844	ebi-a-GCST90018858
rs6774189	G	A	0.0166	0.0307	0.588	475638	Hepatic cancer || id:ebi-a-GCST90018858	0.163951	ebi-a-GCST90018858
rs7576149	T	C	-0.1086	0.0996	0.2755	475638	Hepatic cancer || id:ebi-a-GCST90018858	0.169294	ebi-a-GCST90018858
rs62311052	A	G	0.0325	0.0325	0.3166	475638	Hepatic cancer || id:ebi-a-GCST90018858	0.324738	ebi-a-GCST90018858
rs9341890	A	C	-0.0661	0.0307	0.0313098	475638	Hepatic cancer || id:ebi-a-GCST90018858	0.360929	ebi-a-GCST90018858
rs34290989	G	A	0.122	0.1168	0.2963	475638	Hepatic cancer || id:ebi-a-GCST90018858	0.109814	ebi-a-GCST90018858
rs1869245	A	G	0.0743	0.114	0.5149	475638	Hepatic cancer || id:ebi-a-GCST90018858	0.125485	ebi-a-GCST90018858
rs2664112	G	C	0.0153	0.0297	0.6062	475638	Hepatic cancer || id:ebi-a-GCST90018858	0.701088	ebi-a-GCST90018858
rs6550234	C	G	-0.0067	0.0305	0.8258	475638	Hepatic cancer || id:ebi-a-GCST90018858	0.566953	ebi-a-GCST90018858
rs1817919	C	G	-0.0348	0.0294	0.2362	475638	Hepatic cancer || id:ebi-a-GCST90018858	0.538529	ebi-a-GCST90018858
rs9852272	A	G	-0.0152	0.0346	0.6612	475638	Hepatic cancer || id:ebi-a-GCST90018858	0.342706	ebi-a-GCST90018858
rs79778624	G	A	0.0759	0.1595	0.6344	475638	Hepatic cancer || id:ebi-a-GCST90018858	0.0620824	ebi-a-GCST90018858
rs6986322	C	A	0.0233	0.0423	0.5805	475638	Hepatic cancer || id:ebi-a-GCST90018858	0.0872203	ebi-a-GCST90018858
rs73044338	T	C	0.0179	0.0331	0.589899	475638	Hepatic cancer || id:ebi-a-GCST90018858	0.177195	ebi-a-GCST90018858
rs59859011	C	T	0.0319	0.0299	0.2852	475638	Hepatic cancer || id:ebi-a-GCST90018858	0.277615	ebi-a-GCST90018858
rs6996139	T	C	0.0015	0.0291	0.9596	475638	Hepatic cancer || id:ebi-a-GCST90018858	0.394544	ebi-a-GCST90018858
rs2784946	G	T	-0.044	0.0724	0.5431	475638	Hepatic cancer || id:ebi-a-GCST90018858	0.194767	ebi-a-GCST90018858
rs6586815	C	G	-0.0156	0.0307	0.6112	475638	Hepatic cancer || id:ebi-a-GCST90018858	0.236349	ebi-a-GCST90018858
rs1031492	T	C	0.026	0.0309	0.4002	475638	Hepatic cancer || id:ebi-a-GCST90018858	0.240063	ebi-a-GCST90018858
rs13274654	T	A	-0.0208	0.0302	0.49	475638	Hepatic cancer || id:ebi-a-GCST90018858	0.543108	ebi-a-GCST90018858
rs6992214	T	C	-0.0062	0.04	0.8774	475638	Hepatic cancer || id:ebi-a-GCST90018858	0.106636	ebi-a-GCST90018858
rs78917710	T	A	0.0398	0.049	0.4161	475638	Hepatic cancer || id:ebi-a-GCST90018858	0.163711	ebi-a-GCST90018858
rs9423559	A	G	0.079	0.0763	0.3004	475638	Hepatic cancer || id:ebi-a-GCST90018858	0.356931	ebi-a-GCST90018858
rs10508687	C	T	0.0011	0.1501	0.994	475638	Hepatic cancer || id:ebi-a-GCST90018858	0.0650607	ebi-a-GCST90018858
rs2767625	G	A	0.0257	0.0345	0.4562	475638	Hepatic cancer || id:ebi-a-GCST90018858	0.591025	ebi-a-GCST90018858
rs153794	G	C	-0.0139	0.0303	0.6462	475638	Hepatic cancer || id:ebi-a-GCST90018858	0.363676	ebi-a-GCST90018858
rs12147815	G	C	0.0398	0.0547	0.4671	475638	Hepatic cancer || id:ebi-a-GCST90018858	0.221167	ebi-a-GCST90018858
rs7110658	A	C	0.0091	0.0294	0.7568	475638	Hepatic cancer || id:ebi-a-GCST90018858	0.364557	ebi-a-GCST90018858
rs7106037	A	G	0.0074	0.0508	0.8836	475638	Hepatic cancer || id:ebi-a-GCST90018858	0.12673	ebi-a-GCST90018858
rs7214337	T	C	-0.0102	0.029	0.7258	475638	Hepatic cancer || id:ebi-a-GCST90018858	0.601235	ebi-a-GCST90018858
rs62531917	A	G	0.1172	0.1281	0.3602	475638	Hepatic cancer || id:ebi-a-GCST90018858	0.0927498	ebi-a-GCST90018858
rs6990182	A	G	0.0303	0.0499	0.5445	475638	Hepatic cancer || id:ebi-a-GCST90018858	0.91214	ebi-a-GCST90018858
rs113987257	G	A	-0.0322	0.1308	0.8055	475638	Hepatic cancer || id:ebi-a-GCST90018858	0.0906871	ebi-a-GCST90018858
rs10123710	T	C	-0.0135	0.0325	0.6781	475638	Hepatic cancer || id:ebi-a-GCST90018858	0.273896	ebi-a-GCST90018858
rs10982910	G	T	-0.07	0.0497	0.1588	475638	Hepatic cancer || id:ebi-a-GCST90018858	0.0880558	ebi-a-GCST90018858
rs10985266	C	T	-0.0366	0.0314	0.2431	475638	Hepatic cancer || id:ebi-a-GCST90018858	0.170999	ebi-a-GCST90018858
rs640184	G	A	0.0094	0.0358	0.7922	475638	Hepatic cancer || id:ebi-a-GCST90018858	0.82856	ebi-a-GCST90018858
rs4979641	A	G	-0.0241	0.0385	0.5308	475638	Hepatic cancer || id:ebi-a-GCST90018858	0.303927	ebi-a-GCST90018858
rs7869923	G	A	0.0337	0.0368	0.3599	475638	Hepatic cancer || id:ebi-a-GCST90018858	0.279457	ebi-a-GCST90018858
rs1411356	A	G	-0.0214	0.0288	0.4586	475638	Hepatic cancer || id:ebi-a-GCST90018858	0.388768	ebi-a-GCST90018858
rs13261824	G	C	0.0401	0.0362	0.2677	475638	Hepatic cancer || id:ebi-a-GCST90018858	0.596043	ebi-a-GCST90018858
rs7088058	T	C	-0.0406	0.0345	0.2395	475638	Hepatic cancer || id:ebi-a-GCST90018858	0.335707	ebi-a-GCST90018858
rs17102865	G	A	-0.0325	0.0403	0.4195	475638	Hepatic cancer || id:ebi-a-GCST90018858	0.089512	ebi-a-GCST90018858
rs10771812	G	A	0.057	0.0427	0.1824	475638	Hepatic cancer || id:ebi-a-GCST90018858	0.900141	ebi-a-GCST90018858
rs10860026	A	G	0.002	0.108	0.9855	475638	Hepatic cancer || id:ebi-a-GCST90018858	0.135552	ebi-a-GCST90018858
rs2962117	C	T	0.1181	0.0841	0.1604	475638	Hepatic cancer || id:ebi-a-GCST90018858	0.830702	ebi-a-GCST90018858
rs9520999	A	C	0.0196	0.0328	0.5513	475638	Hepatic cancer || id:ebi-a-GCST90018858	0.780562	ebi-a-GCST90018858
rs12589299	A	G	-0.0297	0.0448	0.507	475638	Hepatic cancer || id:ebi-a-GCST90018858	0.0937391	ebi-a-GCST90018858
rs55967742	T	C	0.0914	0.1417	0.5189	475638	Hepatic cancer || id:ebi-a-GCST90018858	0.0751317	ebi-a-GCST90018858
rs11064613	T	C	0.0451	0.0318	0.1561	475638	Hepatic cancer || id:ebi-a-GCST90018858	0.15183	ebi-a-GCST90018858
rs7334735	G	C	0.0082	0.0353	0.8168	475638	Hepatic cancer || id:ebi-a-GCST90018858	0.319856	ebi-a-GCST90018858
rs11626058	C	A	-0.0457	0.0309	0.1392	475638	Hepatic cancer || id:ebi-a-GCST90018858	0.573852	ebi-a-GCST90018858
rs7104875	A	C	-0.0235	0.0357	0.51	475638	Hepatic cancer || id:ebi-a-GCST90018858	0.244269	ebi-a-GCST90018858
rs12358632	T	C	-0.0534	0.1427	0.708101	475638	Hepatic cancer || id:ebi-a-GCST90018858	0.0760852	ebi-a-GCST90018858
rs4923354	T	C	0.0249	0.0324	0.4416	475638	Hepatic cancer || id:ebi-a-GCST90018858	0.655476	ebi-a-GCST90018858
rs2298525	A	G	0.0384	0.0404	0.342	475638	Hepatic cancer || id:ebi-a-GCST90018858	0.110237	ebi-a-GCST90018858
rs12428936	G	C	0.2211	0.1273	0.0823607	475638	Hepatic cancer || id:ebi-a-GCST90018858	0.0944444	ebi-a-GCST90018858
rs11609887	T	C	0.0356	0.0363	0.3266	475638	Hepatic cancer || id:ebi-a-GCST90018858	0.301619	ebi-a-GCST90018858
rs2322666	A	G	-0.039	0.0336	0.2453	475638	Hepatic cancer || id:ebi-a-GCST90018858	0.144161	ebi-a-GCST90018858
rs12422726	G	A	-0.1905	0.09	0.0343297	475638	Hepatic cancer || id:ebi-a-GCST90018858	0.0723858	ebi-a-GCST90018858
rs10862375	C	G	-0.0387	0.0521	0.4579	475638	Hepatic cancer || id:ebi-a-GCST90018858	0.207495	ebi-a-GCST90018858
rs55806473	T	A	-0.0009	0.0353	0.9807	475638	Hepatic cancer || id:ebi-a-GCST90018858	0.285658	ebi-a-GCST90018858
rs371966	C	T	-0.0411	0.0327	0.2082	475638	Hepatic cancer || id:ebi-a-GCST90018858	0.338326	ebi-a-GCST90018858
rs12050699	G	T	-0.051	0.032	0.1108	475638	Hepatic cancer || id:ebi-a-GCST90018858	0.578635	ebi-a-GCST90018858
rs2312948	G	A	0.1084	0.0374	0.00378599	475638	Hepatic cancer || id:ebi-a-GCST90018858	0.690431	ebi-a-GCST90018858
rs935211	G	A	0.1655	0.1372	0.228	475638	Hepatic cancer || id:ebi-a-GCST90018858	0.955387	ebi-a-GCST90018858
rs12440581	A	G	-0.0239	0.0325	0.4619	475638	Hepatic cancer || id:ebi-a-GCST90018858	0.409675	ebi-a-GCST90018858
rs5768971	A	G	-0.0871	0.03	0.003661	475638	Hepatic cancer || id:ebi-a-GCST90018858	0.606015	ebi-a-GCST90018858
rs7229275	C	T	-0.0196	0.0289	0.4965	475638	Hepatic cancer || id:ebi-a-GCST90018858	0.450986	ebi-a-GCST90018858
rs2156384	G	A	0.0032	0.029	0.9116	475638	Hepatic cancer || id:ebi-a-GCST90018858	0.493473	ebi-a-GCST90018858
rs12956696	G	C	0.3651	0.1695	0.0312702	475638	Hepatic cancer || id:ebi-a-GCST90018858	0.0470615	ebi-a-GCST90018858
rs12605162	T	A	-0.0016	0.0334	0.9617	475638	Hepatic cancer || id:ebi-a-GCST90018858	0.624025	ebi-a-GCST90018858
rs12950756	C	T	-0.1189	0.1829	0.5156	475638	Hepatic cancer || id:ebi-a-GCST90018858	0.0762327	ebi-a-GCST90018858
rs2144125	G	A	-0.0006	0.0826	0.9941	475638	Hepatic cancer || id:ebi-a-GCST90018858	0.908934	ebi-a-GCST90018858
rs2223954	T	C	-0.0004	0.0826	0.9959	475638	Hepatic cancer || id:ebi-a-GCST90018858	0.909258	ebi-a-GCST90018858
rs1548450	C	T	-0.0292	0.0294	0.3214	475638	Hepatic cancer || id:ebi-a-GCST90018858	0.394072	ebi-a-GCST90018858
rs62058498	C	A	0.0188	0.0305	0.5382	475638	Hepatic cancer || id:ebi-a-GCST90018858	0.236844	ebi-a-GCST90018858
rs1110565	C	G	0.0224	0.0344	0.5144	475638	Hepatic cancer || id:ebi-a-GCST90018858	0.279142	ebi-a-GCST90018858
rs7277406	A	C	0.0209	0.0379	0.5817	475638	Hepatic cancer || id:ebi-a-GCST90018858	0.750985	ebi-a-GCST90018858
rs11698230	T	C	-0.1192	0.1289	0.3551	475638	Hepatic cancer || id:ebi-a-GCST90018858	0.0904227	ebi-a-GCST90018858
rs737269	T	C	0.0055	0.031	0.8599	475638	Hepatic cancer || id:ebi-a-GCST90018858	0.317085	ebi-a-GCST90018858
rs11087867	C	T	0.0026	0.0291	0.9287	475638	Hepatic cancer || id:ebi-a-GCST90018858	0.493567	ebi-a-GCST90018858
rs34506659	G	A	-0.0244	0.0291	0.4015	475638	Hepatic cancer || id:ebi-a-GCST90018858	0.382334	ebi-a-GCST90018858
rs11646200	A	G	0.0424	0.0401	0.2903	475638	Hepatic cancer || id:ebi-a-GCST90018858	0.224563	ebi-a-GCST90018858
rs10403135	C	T	0.034	0.0311	0.2741	475638	Hepatic cancer || id:ebi-a-GCST90018858	0.665354	ebi-a-GCST90018858

## Sheet: Table S2
Supplementary file 1-Table S2. Characteristics of SNPs serving as IVs in PopGen cohorts.
SNP	effect_allele.outcome	other_allele.outcome	beta.outcome	se.outcome	pval.outcome	samplesize.outcome	outcome	eaf.outcome	id.outcome
rs12141775	G	A	-0.0507	0.0468	0.279	476091	Hepatic bile duct cancer || id:ebi-a-GCST90018803	0.28835	ebi-a-GCST90018803
rs542109	T	A	0.0056	0.0668	0.9327	476091	Hepatic bile duct cancer || id:ebi-a-GCST90018803	0.102549	ebi-a-GCST90018803
rs453604	A	G	-0.0337	0.0621	0.5876	476091	Hepatic bile duct cancer || id:ebi-a-GCST90018803	0.856169	ebi-a-GCST90018803
rs11117608	A	G	-0.0073	0.0475	0.8776	476091	Hepatic bile duct cancer || id:ebi-a-GCST90018803	0.72721	ebi-a-GCST90018803
rs112882319	T	C	-0.0375	0.1052	0.7214	476091	Hepatic bile duct cancer || id:ebi-a-GCST90018803	0.0657203	ebi-a-GCST90018803
rs7724577	C	T	-0.0333	0.043	0.4389	476091	Hepatic bile duct cancer || id:ebi-a-GCST90018803	0.365776	ebi-a-GCST90018803
rs2358495	C	T	-0.0026	0.0417	0.9506	476091	Hepatic bile duct cancer || id:ebi-a-GCST90018803	0.632684	ebi-a-GCST90018803
rs13127174	T	C	0.071	0.0607	0.2422	476091	Hepatic bile duct cancer || id:ebi-a-GCST90018803	0.12099	ebi-a-GCST90018803
rs34630442	A	C	0.0878	0.0468	0.0609102	476091	Hepatic bile duct cancer || id:ebi-a-GCST90018803	0.251371	ebi-a-GCST90018803
rs1369564	T	C	0.1144	0.1056	0.2786	476091	Hepatic bile duct cancer || id:ebi-a-GCST90018803	0.0595082	ebi-a-GCST90018803
rs16890598	T	C	-0.0309	0.0563	0.582599	476091	Hepatic bile duct cancer || id:ebi-a-GCST90018803	0.154701	ebi-a-GCST90018803
rs583835	A	G	-0.0462	0.068	0.4971	476091	Hepatic bile duct cancer || id:ebi-a-GCST90018803	0.160664	ebi-a-GCST90018803
rs10461323	T	C	0.0345	0.0506	0.4952	476091	Hepatic bile duct cancer || id:ebi-a-GCST90018803	0.19171	ebi-a-GCST90018803
rs6552491	G	A	0.0808	0.0424	0.0564495	476091	Hepatic bile duct cancer || id:ebi-a-GCST90018803	0.344459	ebi-a-GCST90018803
rs10519703	G	A	-0.0293	0.0731	0.6886	476091	Hepatic bile duct cancer || id:ebi-a-GCST90018803	0.0904052	ebi-a-GCST90018803
rs13185341	G	T	-0.0226	0.0411	0.5819	476091	Hepatic bile duct cancer || id:ebi-a-GCST90018803	0.473312	ebi-a-GCST90018803
rs330760	T	C	-0.0212	0.0432	0.6227	476091	Hepatic bile duct cancer || id:ebi-a-GCST90018803	0.634866	ebi-a-GCST90018803
rs17008320	G	A	0.015	0.0456	0.7413	476091	Hepatic bile duct cancer || id:ebi-a-GCST90018803	0.283154	ebi-a-GCST90018803
rs61732241	T	C	-0.1537	0.0804	0.0558998	476091	Hepatic bile duct cancer || id:ebi-a-GCST90018803	0.105569	ebi-a-GCST90018803
rs6555076	T	C	0.0284	0.0408	0.4865	476091	Hepatic bile duct cancer || id:ebi-a-GCST90018803	0.46892	ebi-a-GCST90018803
rs7742403	C	G	-0.0383	0.0436	0.38	476091	Hepatic bile duct cancer || id:ebi-a-GCST90018803	0.644417	ebi-a-GCST90018803
rs9841962	A	G	-0.0246	0.0748	0.7424	476091	Hepatic bile duct cancer || id:ebi-a-GCST90018803	0.130887	ebi-a-GCST90018803
rs35012725	T	C	0.0689	0.1031	0.504001	476091	Hepatic bile duct cancer || id:ebi-a-GCST90018803	0.0463745	ebi-a-GCST90018803
rs13070959	T	C	-0.0707	0.0694	0.3083	476091	Hepatic bile duct cancer || id:ebi-a-GCST90018803	0.0964401	ebi-a-GCST90018803
rs79289920	G	C	-0.03	0.076	0.693201	476091	Hepatic bile duct cancer || id:ebi-a-GCST90018803	0.0725631	ebi-a-GCST90018803
rs73016434	C	A	-0.0375	0.0624	0.5483	476091	Hepatic bile duct cancer || id:ebi-a-GCST90018803	0.119069	ebi-a-GCST90018803
rs35175134	A	T	0.0116	0.044	0.7927	476091	Hepatic bile duct cancer || id:ebi-a-GCST90018803	0.312176	ebi-a-GCST90018803
rs77910269	A	G	0.1471	0.0669	0.0278099	476091	Hepatic bile duct cancer || id:ebi-a-GCST90018803	0.0977544	ebi-a-GCST90018803
rs62425173	C	A	-0.0948	0.1003	0.3447	476091	Hepatic bile duct cancer || id:ebi-a-GCST90018803	0.0745599	ebi-a-GCST90018803
rs78698071	A	C	-0.0104	0.0804	0.8971	476091	Hepatic bile duct cancer || id:ebi-a-GCST90018803	0.0665015	ebi-a-GCST90018803
rs13195974	A	G	-0.0791	0.0412	0.0547898	476091	Hepatic bile duct cancer || id:ebi-a-GCST90018803	0.389151	ebi-a-GCST90018803
rs6807905	A	G	-0.1863	0.109	0.0872891	476091	Hepatic bile duct cancer || id:ebi-a-GCST90018803	0.0549052	ebi-a-GCST90018803
rs9837651	G	C	-0.0298	0.0466	0.522001	476091	Hepatic bile duct cancer || id:ebi-a-GCST90018803	0.243634	ebi-a-GCST90018803
rs28578546	C	G	-0.0632	0.0548	0.2481	476091	Hepatic bile duct cancer || id:ebi-a-GCST90018803	0.16619	ebi-a-GCST90018803
rs2341566	G	A	0.1033	0.052	0.0470999	476091	Hepatic bile duct cancer || id:ebi-a-GCST90018803	0.366316	ebi-a-GCST90018803
rs34768789	G	A	-0.0264	0.0596	0.6579	476091	Hepatic bile duct cancer || id:ebi-a-GCST90018803	0.158414	ebi-a-GCST90018803
rs11894899	T	G	0.043	0.0692	0.5345	476091	Hepatic bile duct cancer || id:ebi-a-GCST90018803	0.106504	ebi-a-GCST90018803
rs67220535	G	A	0.0893	0.0708	0.2075	476091	Hepatic bile duct cancer || id:ebi-a-GCST90018803	0.143631	ebi-a-GCST90018803
rs28666066	A	G	-0.025	0.0571	0.6612	476091	Hepatic bile duct cancer || id:ebi-a-GCST90018803	0.176055	ebi-a-GCST90018803
rs342123	T	C	0.1194	0.0487	0.01409	476091	Hepatic bile duct cancer || id:ebi-a-GCST90018803	0.681764	ebi-a-GCST90018803
rs425298	A	C	0.0332	0.0502	0.5077	476091	Hepatic bile duct cancer || id:ebi-a-GCST90018803	0.22537	ebi-a-GCST90018803
rs7624327	A	G	0.1038	0.0644	0.1073	476091	Hepatic bile duct cancer || id:ebi-a-GCST90018803	0.105737	ebi-a-GCST90018803
rs74512061	T	C	0.0475	0.0811	0.557799	476091	Hepatic bile duct cancer || id:ebi-a-GCST90018803	0.107042	ebi-a-GCST90018803
rs4712443	A	G	-0.0256	0.0478	0.591199	476091	Hepatic bile duct cancer || id:ebi-a-GCST90018803	0.762406	ebi-a-GCST90018803
rs113205637	A	G	0.162	0.0817	0.0474297	476091	Hepatic bile duct cancer || id:ebi-a-GCST90018803	0.0794788	ebi-a-GCST90018803
rs7613118	C	G	0.0196	0.045	0.662799	476091	Hepatic bile duct cancer || id:ebi-a-GCST90018803	0.325842	ebi-a-GCST90018803
rs6780738	A	G	-0.0571	0.0569	0.3158	476091	Hepatic bile duct cancer || id:ebi-a-GCST90018803	0.18538	ebi-a-GCST90018803
rs79904560	T	A	-0.0389	0.0844	0.6447	476091	Hepatic bile duct cancer || id:ebi-a-GCST90018803	0.0935998	ebi-a-GCST90018803
rs853548	G	A	-0.0556	0.07	0.4273	476091	Hepatic bile duct cancer || id:ebi-a-GCST90018803	0.0860653	ebi-a-GCST90018803
rs6916271	A	G	0.0008	0.0459	0.9853	476091	Hepatic bile duct cancer || id:ebi-a-GCST90018803	0.298973	ebi-a-GCST90018803
rs10954388	C	T	-0.0033	0.0685	0.9617	476091	Hepatic bile duct cancer || id:ebi-a-GCST90018803	0.15385	ebi-a-GCST90018803
rs12335148	T	C	-0.0169	0.058	0.7704	476091	Hepatic bile duct cancer || id:ebi-a-GCST90018803	0.18531	ebi-a-GCST90018803
rs2617998	C	G	-0.0498	0.0623	0.4239	476091	Hepatic bile duct cancer || id:ebi-a-GCST90018803	0.88776	ebi-a-GCST90018803
rs2502107	G	C	0.0432	0.0491	0.3789	476091	Hepatic bile duct cancer || id:ebi-a-GCST90018803	0.215092	ebi-a-GCST90018803
rs10514825	A	G	-0.1536	0.0564	0.00645194	476091	Hepatic bile duct cancer || id:ebi-a-GCST90018803	0.172368	ebi-a-GCST90018803
rs2784606	T	G	-0.0031	0.0538	0.9541	476091	Hepatic bile duct cancer || id:ebi-a-GCST90018803	0.174248	ebi-a-GCST90018803
rs113280186	C	A	0.0236	0.0827	0.7756	476091	Hepatic bile duct cancer || id:ebi-a-GCST90018803	0.103309	ebi-a-GCST90018803
rs2864449	C	A	0.0349	0.0408	0.392	476091	Hepatic bile duct cancer || id:ebi-a-GCST90018803	0.515723	ebi-a-GCST90018803
rs143255283	C	T	0.0262	0.116	0.8213	476091	Hepatic bile duct cancer || id:ebi-a-GCST90018803	0.0478887	ebi-a-GCST90018803
rs7011874	G	A	-0.0193	0.0719	0.788401	476091	Hepatic bile duct cancer || id:ebi-a-GCST90018803	0.9153	ebi-a-GCST90018803
rs1429955	T	C	0.0017	0.0432	0.9692	476091	Hepatic bile duct cancer || id:ebi-a-GCST90018803	0.629309	ebi-a-GCST90018803
rs4721471	A	T	-0.0328	0.0474	0.4895	476091	Hepatic bile duct cancer || id:ebi-a-GCST90018803	0.244726	ebi-a-GCST90018803
rs5021109	G	C	0.0528	0.1009	0.6006	476091	Hepatic bile duct cancer || id:ebi-a-GCST90018803	0.951378	ebi-a-GCST90018803
rs2157798	C	T	0.0614	0.0459	0.1804	476091	Hepatic bile duct cancer || id:ebi-a-GCST90018803	0.310257	ebi-a-GCST90018803
rs2115816	G	A	0.0987	0.0421	0.0191999	476091	Hepatic bile duct cancer || id:ebi-a-GCST90018803	0.641107	ebi-a-GCST90018803
rs10773602	C	G	-0.081	0.0628	0.1974	476091	Hepatic bile duct cancer || id:ebi-a-GCST90018803	0.889347	ebi-a-GCST90018803
rs7933758	T	C	-0.0804	0.0522	0.1234	476091	Hepatic bile duct cancer || id:ebi-a-GCST90018803	0.233041	ebi-a-GCST90018803
rs116983205	C	T	-0.1541	0.0948	0.104	476091	Hepatic bile duct cancer || id:ebi-a-GCST90018803	0.0468755	ebi-a-GCST90018803
rs3949057	T	C	-0.0906	0.0628	0.1491	476091	Hepatic bile duct cancer || id:ebi-a-GCST90018803	0.112999	ebi-a-GCST90018803
rs2039977	C	T	-0.0297	0.0538	0.5811	476091	Hepatic bile duct cancer || id:ebi-a-GCST90018803	0.296723	ebi-a-GCST90018803
rs35112016	A	G	0.0468	0.0566	0.4083	476091	Hepatic bile duct cancer || id:ebi-a-GCST90018803	0.141543	ebi-a-GCST90018803
rs62572408	A	G	0.103	0.0951	0.2788	476091	Hepatic bile duct cancer || id:ebi-a-GCST90018803	0.075398	ebi-a-GCST90018803
rs12788198	C	G	0.0145	0.0648	0.8229	476091	Hepatic bile duct cancer || id:ebi-a-GCST90018803	0.11086	ebi-a-GCST90018803
rs11228821	G	T	0.042	0.0626	0.5023	476091	Hepatic bile duct cancer || id:ebi-a-GCST90018803	0.128223	ebi-a-GCST90018803
rs1823186	G	C	0.1851	0.0599	0.00199802	476091	Hepatic bile duct cancer || id:ebi-a-GCST90018803	0.871485	ebi-a-GCST90018803
rs72713460	T	G	0.0144	0.0484	0.7662	476091	Hepatic bile duct cancer || id:ebi-a-GCST90018803	0.231229	ebi-a-GCST90018803
rs1885482	A	T	0.0543	0.0615	0.3771	476091	Hepatic bile duct cancer || id:ebi-a-GCST90018803	0.143566	ebi-a-GCST90018803
rs28661329	C	T	-0.072	0.0588	0.2207	476091	Hepatic bile duct cancer || id:ebi-a-GCST90018803	0.144721	ebi-a-GCST90018803
rs4243669	C	A	0.0583	0.056	0.2982	476091	Hepatic bile duct cancer || id:ebi-a-GCST90018803	0.831762	ebi-a-GCST90018803
rs2930631	C	T	-0.0404	0.0512	0.4305	476091	Hepatic bile duct cancer || id:ebi-a-GCST90018803	0.8168	ebi-a-GCST90018803
rs62021451	A	G	-0.0513	0.0468	0.2731	476091	Hepatic bile duct cancer || id:ebi-a-GCST90018803	0.371944	ebi-a-GCST90018803
rs12907856	G	A	-0.0395	0.0436	0.364	476091	Hepatic bile duct cancer || id:ebi-a-GCST90018803	0.428633	ebi-a-GCST90018803
rs112338860	A	G	0.0099	0.0584	0.8657	476091	Hepatic bile duct cancer || id:ebi-a-GCST90018803	0.133098	ebi-a-GCST90018803
rs2151875	T	C	-0.0129	0.0579	0.824	476091	Hepatic bile duct cancer || id:ebi-a-GCST90018803	0.135583	ebi-a-GCST90018803
rs6503250	C	T	0.0685	0.0441	0.1202	476091	Hepatic bile duct cancer || id:ebi-a-GCST90018803	0.457487	ebi-a-GCST90018803
rs28397941	A	G	-0.0391	0.0527	0.4583	476091	Hepatic bile duct cancer || id:ebi-a-GCST90018803	0.191929	ebi-a-GCST90018803
rs11081712	C	T	0.0102	0.0431	0.814	476091	Hepatic bile duct cancer || id:ebi-a-GCST90018803	0.662986	ebi-a-GCST90018803
rs58819713	A	G	0.0756	0.0585	0.1959	476091	Hepatic bile duct cancer || id:ebi-a-GCST90018803	0.167514	ebi-a-GCST90018803
rs7270634	T	C	0.024	0.0637	0.706401	476091	Hepatic bile duct cancer || id:ebi-a-GCST90018803	0.127583	ebi-a-GCST90018803
rs1439432	A	G	-0.0506	0.0446	0.257	476091	Hepatic bile duct cancer || id:ebi-a-GCST90018803	0.712008	ebi-a-GCST90018803
rs4925051	T	C	-0.034	0.0617	0.582101	476091	Hepatic bile duct cancer || id:ebi-a-GCST90018803	0.117411	ebi-a-GCST90018803
rs2838789	A	G	0.1312	0.0582	0.0242198	476091	Hepatic bile duct cancer || id:ebi-a-GCST90018803	0.136675	ebi-a-GCST90018803
rs11874270	G	A	-0.0186	0.0474	0.6951	476091	Hepatic bile duct cancer || id:ebi-a-GCST90018803	0.365557	ebi-a-GCST90018803
rs12885618	A	G	0.0035	0.043	0.936	476091	Hepatic bile duct cancer || id:ebi-a-GCST90018803	0.320606	ebi-a-GCST90018803
rs331602	T	C	-0.0382	0.0482	0.428	476091	Hepatic bile duct cancer || id:ebi-a-GCST90018803	0.225415	ebi-a-GCST90018803
rs12422413	T	C	-0.0375	0.0706	0.5952	476091	Hepatic bile duct cancer || id:ebi-a-GCST90018803	0.143466	ebi-a-GCST90018803
rs7961801	A	G	0.0278	0.0589	0.637101	476091	Hepatic bile duct cancer || id:ebi-a-GCST90018803	0.131799	ebi-a-GCST90018803
rs4764996	A	G	0.0341	0.0535	0.5233	476091	Hepatic bile duct cancer || id:ebi-a-GCST90018803	0.194249	ebi-a-GCST90018803
rs1480114	T	A	-0.0598	0.0864	0.489	476091	Hepatic bile duct cancer || id:ebi-a-GCST90018803	0.885602	ebi-a-GCST90018803
rs10876555	G	T	-0.0119	0.0761	0.876	476091	Hepatic bile duct cancer || id:ebi-a-GCST90018803	0.124408	ebi-a-GCST90018803
rs7031650	G	T	-0.0682	0.0821	0.4061	476091	Hepatic bile duct cancer || id:ebi-a-GCST90018803	0.0686052	ebi-a-GCST90018803
rs55928628	C	T	-0.0401	0.0434	0.3556	476091	Hepatic bile duct cancer || id:ebi-a-GCST90018803	0.325893	ebi-a-GCST90018803
rs1548770	T	C	-0.0899	0.0629	0.1531	476091	Hepatic bile duct cancer || id:ebi-a-GCST90018803	0.886569	ebi-a-GCST90018803
rs11018194	C	T	0.0126	0.0476	0.7915	476091	Hepatic bile duct cancer || id:ebi-a-GCST90018803	0.226423	ebi-a-GCST90018803
rs73063641	A	G	0.0421	0.0847	0.6193	476091	Hepatic bile duct cancer || id:ebi-a-GCST90018803	0.100826	ebi-a-GCST90018803
rs55794051	C	G	0.0429	0.0702	0.5408	476091	Hepatic bile duct cancer || id:ebi-a-GCST90018803	0.106808	ebi-a-GCST90018803
rs28373186	T	C	0.0419	0.0489	0.3919	476091	Hepatic bile duct cancer || id:ebi-a-GCST90018803	0.286197	ebi-a-GCST90018803
rs60376099	G	C	-0.0779	0.0636	0.2205	476091	Hepatic bile duct cancer || id:ebi-a-GCST90018803	0.112764	ebi-a-GCST90018803
rs34435660	T	C	0.0753	0.0642	0.2406	476091	Hepatic bile duct cancer || id:ebi-a-GCST90018803	0.182316	ebi-a-GCST90018803
rs6916598	A	G	0.0215	0.0932	0.8174	476091	Hepatic bile duct cancer || id:ebi-a-GCST90018803	0.0967246	ebi-a-GCST90018803
rs78924683	A	C	0.0281	0.0918	0.7595	476091	Hepatic bile duct cancer || id:ebi-a-GCST90018803	0.0843537	ebi-a-GCST90018803
rs755772	C	T	-0.0002	0.0449	0.9961	476091	Hepatic bile duct cancer || id:ebi-a-GCST90018803	0.275038	ebi-a-GCST90018803
rs6842379	C	T	-0.0628	0.0446	0.1595	476091	Hepatic bile duct cancer || id:ebi-a-GCST90018803	0.365353	ebi-a-GCST90018803
rs13131366	G	A	0.0336	0.0763	0.6599	476091	Hepatic bile duct cancer || id:ebi-a-GCST90018803	0.117765	ebi-a-GCST90018803
rs6822800	A	C	0.0468	0.0589	0.4272	476091	Hepatic bile duct cancer || id:ebi-a-GCST90018803	0.144843	ebi-a-GCST90018803
rs1565551	A	T	-0.0168	0.055	0.760001	476091	Hepatic bile duct cancer || id:ebi-a-GCST90018803	0.718432	ebi-a-GCST90018803
rs6801640	C	T	-0.0288	0.0648	0.657301	476091	Hepatic bile duct cancer || id:ebi-a-GCST90018803	0.118779	ebi-a-GCST90018803
rs6594434	A	G	-0.0768	0.0663	0.2466	476091	Hepatic bile duct cancer || id:ebi-a-GCST90018803	0.123897	ebi-a-GCST90018803
rs77758196	A	G	-0.0104	0.1151	0.9279	476091	Hepatic bile duct cancer || id:ebi-a-GCST90018803	0.0491549	ebi-a-GCST90018803
rs17160710	T	G	-0.0121	0.0767	0.8751	476091	Hepatic bile duct cancer || id:ebi-a-GCST90018803	0.0775607	ebi-a-GCST90018803
rs6866720	T	C	0.066	0.0453	0.1449	476091	Hepatic bile duct cancer || id:ebi-a-GCST90018803	0.716918	ebi-a-GCST90018803
rs6450140	A	C	0.0331	0.0467	0.4779	476091	Hepatic bile duct cancer || id:ebi-a-GCST90018803	0.254206	ebi-a-GCST90018803
rs6453108	G	A	-0.0547	0.0627	0.3831	476091	Hepatic bile duct cancer || id:ebi-a-GCST90018803	0.129768	ebi-a-GCST90018803
rs35942991	A	T	0.0001	0.0488	0.998	476091	Hepatic bile duct cancer || id:ebi-a-GCST90018803	0.215512	ebi-a-GCST90018803
rs11722292	C	T	-0.0094	0.043	0.8271	476091	Hepatic bile duct cancer || id:ebi-a-GCST90018803	0.381882	ebi-a-GCST90018803
rs35695401	A	G	0.0612	0.0839	0.4659	476091	Hepatic bile duct cancer || id:ebi-a-GCST90018803	0.09755	ebi-a-GCST90018803
rs2647045	A	G	0.031	0.0449	0.4897	476091	Hepatic bile duct cancer || id:ebi-a-GCST90018803	0.305543	ebi-a-GCST90018803
rs72909569	G	A	0.1165	0.1155	0.3133	476091	Hepatic bile duct cancer || id:ebi-a-GCST90018803	0.0479269	ebi-a-GCST90018803
rs2700164	C	T	0.0094	0.0441	0.8309	476091	Hepatic bile duct cancer || id:ebi-a-GCST90018803	0.531879	ebi-a-GCST90018803
rs67274834	C	T	0.045	0.0551	0.4147	476091	Hepatic bile duct cancer || id:ebi-a-GCST90018803	0.185437	ebi-a-GCST90018803
rs1104802	C	A	-0.0387	0.044	0.379	476091	Hepatic bile duct cancer || id:ebi-a-GCST90018803	0.572048	ebi-a-GCST90018803
rs139247870	C	G	0.0877	0.0769	0.254	476091	Hepatic bile duct cancer || id:ebi-a-GCST90018803	0.0858329	ebi-a-GCST90018803
rs7595485	C	T	0.0025	0.0559	0.9644	476091	Hepatic bile duct cancer || id:ebi-a-GCST90018803	0.578653	ebi-a-GCST90018803
rs4233760	T	C	-0.0812	0.0416	0.0509695	476091	Hepatic bile duct cancer || id:ebi-a-GCST90018803	0.576051	ebi-a-GCST90018803
rs2031959	G	T	-0.0319	0.0485	0.5106	476091	Hepatic bile duct cancer || id:ebi-a-GCST90018803	0.320406	ebi-a-GCST90018803
rs6656057	C	A	-0.0711	0.0852	0.4037	476091	Hepatic bile duct cancer || id:ebi-a-GCST90018803	0.936355	ebi-a-GCST90018803
rs35531178	A	G	-0.0272	0.0619	0.6603	476091	Hepatic bile duct cancer || id:ebi-a-GCST90018803	0.144033	ebi-a-GCST90018803
rs13120784	T	C	-0.0075	0.0432	0.862	476091	Hepatic bile duct cancer || id:ebi-a-GCST90018803	0.621377	ebi-a-GCST90018803
rs11734228	C	T	-0.0061	0.0483	0.8995	476091	Hepatic bile duct cancer || id:ebi-a-GCST90018803	0.770325	ebi-a-GCST90018803
rs35354721	C	T	0.0229	0.0628	0.715	476091	Hepatic bile duct cancer || id:ebi-a-GCST90018803	0.115832	ebi-a-GCST90018803
rs265656	C	T	-0.0212	0.0429	0.621999	476091	Hepatic bile duct cancer || id:ebi-a-GCST90018803	0.334362	ebi-a-GCST90018803
rs2944839	T	C	0.0811	0.0412	0.0491598	476091	Hepatic bile duct cancer || id:ebi-a-GCST90018803	0.531881	ebi-a-GCST90018803
rs17550530	A	T	0.0085	0.0466	0.8549	476091	Hepatic bile duct cancer || id:ebi-a-GCST90018803	0.296847	ebi-a-GCST90018803
rs1149713	C	T	-0.0221	0.0414	0.5937	476091	Hepatic bile duct cancer || id:ebi-a-GCST90018803	0.453037	ebi-a-GCST90018803
rs41276130	G	T	0.111	0.0861	0.1974	476091	Hepatic bile duct cancer || id:ebi-a-GCST90018803	0.0871413	ebi-a-GCST90018803
rs142273916	G	A	0.2099	0.083	0.0114301	476091	Hepatic bile duct cancer || id:ebi-a-GCST90018803	0.0644634	ebi-a-GCST90018803
rs11253100	G	T	-0.0019	0.0526	0.9711	476091	Hepatic bile duct cancer || id:ebi-a-GCST90018803	0.170882	ebi-a-GCST90018803
rs10818590	C	T	-0.116	0.0582	0.0461403	476091	Hepatic bile duct cancer || id:ebi-a-GCST90018803	0.135698	ebi-a-GCST90018803
rs28555173	G	A	0.0368	0.0797	0.6441	476091	Hepatic bile duct cancer || id:ebi-a-GCST90018803	0.108015	ebi-a-GCST90018803
rs413840	G	T	0.075	0.0881	0.3948	476091	Hepatic bile duct cancer || id:ebi-a-GCST90018803	0.914568	ebi-a-GCST90018803
rs4732301	C	G	0.0596	0.0418	0.1541	476091	Hepatic bile duct cancer || id:ebi-a-GCST90018803	0.437229	ebi-a-GCST90018803
rs10215367	T	C	0.0237	0.0409	0.5619	476091	Hepatic bile duct cancer || id:ebi-a-GCST90018803	0.552532	ebi-a-GCST90018803
rs6966233	G	A	0.0426	0.0617	0.4894	476091	Hepatic bile duct cancer || id:ebi-a-GCST90018803	0.119387	ebi-a-GCST90018803
rs4877258	C	T	0.0118	0.0466	0.7998	476091	Hepatic bile duct cancer || id:ebi-a-GCST90018803	0.620694	ebi-a-GCST90018803
rs77790822	A	G	0.0971	0.0785	0.2162	476091	Hepatic bile duct cancer || id:ebi-a-GCST90018803	0.071219	ebi-a-GCST90018803
rs142690890	T	C	-0.269	0.1119	0.0162499	476091	Hepatic bile duct cancer || id:ebi-a-GCST90018803	0.055317	ebi-a-GCST90018803
rs754297	T	C	0.097	0.0465	0.0371501	476091	Hepatic bile duct cancer || id:ebi-a-GCST90018803	0.260914	ebi-a-GCST90018803
rs11613063	T	C	-0.1105	0.0934	0.2366	476091	Hepatic bile duct cancer || id:ebi-a-GCST90018803	0.0570994	ebi-a-GCST90018803
rs79565510	T	A	-0.1524	0.1079	0.1577	476091	Hepatic bile duct cancer || id:ebi-a-GCST90018803	0.0522006	ebi-a-GCST90018803
rs12305941	G	A	0.0011	0.0424	0.9788	476091	Hepatic bile duct cancer || id:ebi-a-GCST90018803	0.339711	ebi-a-GCST90018803
rs4942271	A	C	-0.0197	0.0568	0.7286	476091	Hepatic bile duct cancer || id:ebi-a-GCST90018803	0.854678	ebi-a-GCST90018803
rs12291726	G	A	0.0601	0.048	0.2102	476091	Hepatic bile duct cancer || id:ebi-a-GCST90018803	0.240392	ebi-a-GCST90018803
rs12576500	C	T	-0.0295	0.0458	0.519	476091	Hepatic bile duct cancer || id:ebi-a-GCST90018803	0.259234	ebi-a-GCST90018803
rs71475643	C	T	0.0038	0.058	0.9484	476091	Hepatic bile duct cancer || id:ebi-a-GCST90018803	0.153036	ebi-a-GCST90018803
rs1528352	T	C	-0.0007	0.0404	0.9858	476091	Hepatic bile duct cancer || id:ebi-a-GCST90018803	0.471937	ebi-a-GCST90018803
rs2058540	C	T	0.0397	0.0425	0.3509	476091	Hepatic bile duct cancer || id:ebi-a-GCST90018803	0.344533	ebi-a-GCST90018803
rs36028712	C	T	0.0039	0.1012	0.9691	476091	Hepatic bile duct cancer || id:ebi-a-GCST90018803	0.0634201	ebi-a-GCST90018803
rs10839845	T	G	0.0484	0.0798	0.544201	476091	Hepatic bile duct cancer || id:ebi-a-GCST90018803	0.0705568	ebi-a-GCST90018803
rs73370168	G	A	-0.1213	0.0685	0.0767697	476091	Hepatic bile duct cancer || id:ebi-a-GCST90018803	0.0915006	ebi-a-GCST90018803
rs7123924	A	G	-0.0241	0.0583	0.679301	476091	Hepatic bile duct cancer || id:ebi-a-GCST90018803	0.143955	ebi-a-GCST90018803
rs11231384	T	A	0.0056	0.0503	0.9109	476091	Hepatic bile duct cancer || id:ebi-a-GCST90018803	0.218767	ebi-a-GCST90018803
rs6772042	T	C	0.0471	0.0635	0.4584	476091	Hepatic bile duct cancer || id:ebi-a-GCST90018803	0.256229	ebi-a-GCST90018803
rs139924436	C	T	-0.028	0.0597	0.6388	476091	Hepatic bile duct cancer || id:ebi-a-GCST90018803	0.145446	ebi-a-GCST90018803
rs35349454	T	C	0.0063	0.0746	0.9329	476091	Hepatic bile duct cancer || id:ebi-a-GCST90018803	0.0752452	ebi-a-GCST90018803
rs9394726	A	G	0.0813	0.0596	0.1728	476091	Hepatic bile duct cancer || id:ebi-a-GCST90018803	0.131863	ebi-a-GCST90018803
rs9834904	T	C	0.0406	0.0662	0.5391	476091	Hepatic bile duct cancer || id:ebi-a-GCST90018803	0.122914	ebi-a-GCST90018803
rs2185282	T	C	-0.1483	0.0553	0.00734193	476091	Hepatic bile duct cancer || id:ebi-a-GCST90018803	0.162046	ebi-a-GCST90018803
rs9438881	G	A	0.1123	0.0546	0.0395603	476091	Hepatic bile duct cancer || id:ebi-a-GCST90018803	0.836962	ebi-a-GCST90018803
rs17043487	G	T	-0.1388	0.0646	0.0316199	476091	Hepatic bile duct cancer || id:ebi-a-GCST90018803	0.107175	ebi-a-GCST90018803
rs12472462	C	T	0.0426	0.0782	0.5858	476091	Hepatic bile duct cancer || id:ebi-a-GCST90018803	0.0646601	ebi-a-GCST90018803
rs12477082	T	C	0.0508	0.0576	0.3778	476091	Hepatic bile duct cancer || id:ebi-a-GCST90018803	0.844935	ebi-a-GCST90018803
rs1539567	G	A	0.0616	0.0479	0.1982	476091	Hepatic bile duct cancer || id:ebi-a-GCST90018803	0.780184	ebi-a-GCST90018803
rs4602782	G	T	0.0001	0.0538	0.9987	476091	Hepatic bile duct cancer || id:ebi-a-GCST90018803	0.171178	ebi-a-GCST90018803
rs12531796	G	A	-0.0162	0.0618	0.793299	476091	Hepatic bile duct cancer || id:ebi-a-GCST90018803	0.123175	ebi-a-GCST90018803
rs4515542	C	T	0.0731	0.0529	0.1664	476091	Hepatic bile duct cancer || id:ebi-a-GCST90018803	0.214037	ebi-a-GCST90018803
rs4645485	T	C	-0.0421	0.0429	0.3267	476091	Hepatic bile duct cancer || id:ebi-a-GCST90018803	0.525114	ebi-a-GCST90018803
rs10081254	T	C	-0.1316	0.0796	0.098451	476091	Hepatic bile duct cancer || id:ebi-a-GCST90018803	0.0662431	ebi-a-GCST90018803
rs7777658	T	C	0.0657	0.0628	0.296	476091	Hepatic bile duct cancer || id:ebi-a-GCST90018803	0.112146	ebi-a-GCST90018803
rs10978947	A	G	0.1058	0.0571	0.0639499	476091	Hepatic bile duct cancer || id:ebi-a-GCST90018803	0.168491	ebi-a-GCST90018803
rs4141755	C	T	0.0719	0.0443	0.1049	476091	Hepatic bile duct cancer || id:ebi-a-GCST90018803	0.303265	ebi-a-GCST90018803
rs10983642	G	C	-0.009	0.0576	0.8751	476091	Hepatic bile duct cancer || id:ebi-a-GCST90018803	0.137232	ebi-a-GCST90018803
rs1535625	A	G	0.0048	0.0584	0.9345	476091	Hepatic bile duct cancer || id:ebi-a-GCST90018803	0.856463	ebi-a-GCST90018803
rs10810175	A	G	-0.0039	0.046	0.9328	476091	Hepatic bile duct cancer || id:ebi-a-GCST90018803	0.269231	ebi-a-GCST90018803
rs78107160	G	A	-0.1713	0.1059	0.1056	476091	Hepatic bile duct cancer || id:ebi-a-GCST90018803	0.0415514	ebi-a-GCST90018803
rs17292684	C	A	0.0115	0.1047	0.9125	476091	Hepatic bile duct cancer || id:ebi-a-GCST90018803	0.0612748	ebi-a-GCST90018803
rs7014895	C	A	0.0089	0.0419	0.8317	476091	Hepatic bile duct cancer || id:ebi-a-GCST90018803	0.387314	ebi-a-GCST90018803
rs17795242	T	C	0.008	0.0831	0.9231	476091	Hepatic bile duct cancer || id:ebi-a-GCST90018803	0.0693976	ebi-a-GCST90018803
rs177990	T	C	0.0318	0.0481	0.5092	476091	Hepatic bile duct cancer || id:ebi-a-GCST90018803	0.260205	ebi-a-GCST90018803
rs12959849	T	C	-0.049	0.0562	0.3831	476091	Hepatic bile duct cancer || id:ebi-a-GCST90018803	0.842762	ebi-a-GCST90018803
rs144734686	C	G	-0.0441	0.1123	0.6947	476091	Hepatic bile duct cancer || id:ebi-a-GCST90018803	0.0497856	ebi-a-GCST90018803
rs2618621	T	C	-0.0063	0.0549	0.909	476091	Hepatic bile duct cancer || id:ebi-a-GCST90018803	0.159641	ebi-a-GCST90018803
rs6134656	G	A	-0.0923	0.0553	0.0952292	476091	Hepatic bile duct cancer || id:ebi-a-GCST90018803	0.181211	ebi-a-GCST90018803
rs550715	C	A	0.0709	0.061	0.245	476091	Hepatic bile duct cancer || id:ebi-a-GCST90018803	0.879041	ebi-a-GCST90018803
rs7171423	C	T	0.0321	0.053	0.5454	476091	Hepatic bile duct cancer || id:ebi-a-GCST90018803	0.174598	ebi-a-GCST90018803
rs12910927	T	C	0.0862	0.0479	0.07171	476091	Hepatic bile duct cancer || id:ebi-a-GCST90018803	0.254965	ebi-a-GCST90018803
rs6496260	A	C	0.0305	0.0415	0.4626	476091	Hepatic bile duct cancer || id:ebi-a-GCST90018803	0.508481	ebi-a-GCST90018803
rs1424065	C	T	-0.0406	0.042	0.3334	476091	Hepatic bile duct cancer || id:ebi-a-GCST90018803	0.372611	ebi-a-GCST90018803
rs72794193	G	A	-0.0831	0.0673	0.2171	476091	Hepatic bile duct cancer || id:ebi-a-GCST90018803	0.103584	ebi-a-GCST90018803
rs7203073	C	G	-0.0191	0.0509	0.706801	476091	Hepatic bile duct cancer || id:ebi-a-GCST90018803	0.20698	ebi-a-GCST90018803
rs72804668	G	T	-0.0316	0.0833	0.704301	476091	Hepatic bile duct cancer || id:ebi-a-GCST90018803	0.0749664	ebi-a-GCST90018803
rs12446684	T	C	0.0189	0.0409	0.643	476091	Hepatic bile duct cancer || id:ebi-a-GCST90018803	0.422241	ebi-a-GCST90018803
rs251914	C	T	-0.0152	0.0789	0.8471	476091	Hepatic bile duct cancer || id:ebi-a-GCST90018803	0.0846614	ebi-a-GCST90018803
rs10433290	A	G	0.0773	0.0575	0.1785	476091	Hepatic bile duct cancer || id:ebi-a-GCST90018803	0.165618	ebi-a-GCST90018803
rs57778164	T	C	0.0321	0.0467	0.4917	476091	Hepatic bile duct cancer || id:ebi-a-GCST90018803	0.745311	ebi-a-GCST90018803
rs5767566	A	G	0.0012	0.0455	0.9789	476091	Hepatic bile duct cancer || id:ebi-a-GCST90018803	0.281018	ebi-a-GCST90018803
rs6130042	T	A	-0.0035	0.044	0.9366	476091	Hepatic bile duct cancer || id:ebi-a-GCST90018803	0.321151	ebi-a-GCST90018803
rs211836	T	G	0.0234	0.0403	0.5612	476091	Hepatic bile duct cancer || id:ebi-a-GCST90018803	0.488804	ebi-a-GCST90018803
rs9517379	T	G	0.0209	0.0955	0.8268	476091	Hepatic bile duct cancer || id:ebi-a-GCST90018803	0.0980272	ebi-a-GCST90018803
rs1892307	A	G	-0.009	0.0492	0.8543	476091	Hepatic bile duct cancer || id:ebi-a-GCST90018803	0.216491	ebi-a-GCST90018803
rs75308704	C	T	-0.0219	0.0961	0.82	476091	Hepatic bile duct cancer || id:ebi-a-GCST90018803	0.0723953	ebi-a-GCST90018803
rs1325372	T	C	0.0536	0.0492	0.2755	476091	Hepatic bile duct cancer || id:ebi-a-GCST90018803	0.781319	ebi-a-GCST90018803
rs4982443	G	A	-0.0247	0.0409	0.5464	476091	Hepatic bile duct cancer || id:ebi-a-GCST90018803	0.55172	ebi-a-GCST90018803
rs12920439	T	G	0.0196	0.042	0.6404	476091	Hepatic bile duct cancer || id:ebi-a-GCST90018803	0.565784	ebi-a-GCST90018803
rs62062084	A	G	-0.0168	0.0763	0.8259	476091	Hepatic bile duct cancer || id:ebi-a-GCST90018803	0.152209	ebi-a-GCST90018803
rs11654508	G	A	-0.0862	0.0444	0.0522902	476091	Hepatic bile duct cancer || id:ebi-a-GCST90018803	0.28481	ebi-a-GCST90018803
rs139510084	G	T	0.0275	0.0938	0.768999	476091	Hepatic bile duct cancer || id:ebi-a-GCST90018803	0.0543912	ebi-a-GCST90018803
rs8076551	G	C	-0.054	0.044	0.2197	476091	Hepatic bile duct cancer || id:ebi-a-GCST90018803	0.704047	ebi-a-GCST90018803
rs17121444	T	C	-0.0027	0.0621	0.965	476091	Hepatic bile duct cancer || id:ebi-a-GCST90018803	0.11702	ebi-a-GCST90018803
rs2896252	A	T	-0.0946	0.0482	0.0497496	476091	Hepatic bile duct cancer || id:ebi-a-GCST90018803	0.634279	ebi-a-GCST90018803
rs8008060	G	C	0.0259	0.0405	0.5218	476091	Hepatic bile duct cancer || id:ebi-a-GCST90018803	0.505317	ebi-a-GCST90018803
rs75001428	A	G	0.0582	0.102	0.5681	476091	Hepatic bile duct cancer || id:ebi-a-GCST90018803	0.0630656	ebi-a-GCST90018803
rs4146665	A	G	0.0969	0.0528	0.0663193	476091	Hepatic bile duct cancer || id:ebi-a-GCST90018803	0.810431	ebi-a-GCST90018803
rs3813792	T	G	-0.0082	0.0431	0.8487	476091	Hepatic bile duct cancer || id:ebi-a-GCST90018803	0.386707	ebi-a-GCST90018803
rs12024413	G	A	0.0589	0.0464	0.2039	476091	Hepatic bile duct cancer || id:ebi-a-GCST90018803	0.247606	ebi-a-GCST90018803
rs2500288	C	T	0.0095	0.0407	0.8146	476091	Hepatic bile duct cancer || id:ebi-a-GCST90018803	0.570879	ebi-a-GCST90018803
rs77610528	A	G	0.04	0.0877	0.6479	476091	Hepatic bile duct cancer || id:ebi-a-GCST90018803	0.0857387	ebi-a-GCST90018803
rs12997420	G	A	-0.0571	0.058	0.3248	476091	Hepatic bile duct cancer || id:ebi-a-GCST90018803	0.146633	ebi-a-GCST90018803
rs34596093	T	C	0.0396	0.0567	0.4847	476091	Hepatic bile duct cancer || id:ebi-a-GCST90018803	0.239563	ebi-a-GCST90018803
rs707111	T	A	-0.1024	0.0728	0.1596	476091	Hepatic bile duct cancer || id:ebi-a-GCST90018803	0.90957	ebi-a-GCST90018803
rs35007550	T	G	0.0491	0.0751	0.5134	476091	Hepatic bile duct cancer || id:ebi-a-GCST90018803	0.255403	ebi-a-GCST90018803
rs481266	C	A	0.0724	0.0719	0.3137	476091	Hepatic bile duct cancer || id:ebi-a-GCST90018803	0.89618	ebi-a-GCST90018803
rs76350290	G	A	-0.117	0.0931	0.2086	476091	Hepatic bile duct cancer || id:ebi-a-GCST90018803	0.0772371	ebi-a-GCST90018803
rs74383656	A	G	0.0415	0.0693	0.5495	476091	Hepatic bile duct cancer || id:ebi-a-GCST90018803	0.0917052	ebi-a-GCST90018803
rs6843111	T	C	0.0255	0.0437	0.5586	476091	Hepatic bile duct cancer || id:ebi-a-GCST90018803	0.690078	ebi-a-GCST90018803
rs7686744	T	C	-0.0288	0.0402	0.4743	476091	Hepatic bile duct cancer || id:ebi-a-GCST90018803	0.474944	ebi-a-GCST90018803
rs7656419	T	G	-0.0296	0.0621	0.6339	476091	Hepatic bile duct cancer || id:ebi-a-GCST90018803	0.125029	ebi-a-GCST90018803
rs6832067	C	T	-0.0389	0.0419	0.3526	476091	Hepatic bile duct cancer || id:ebi-a-GCST90018803	0.494238	ebi-a-GCST90018803
rs7666458	A	G	-0.0338	0.0591	0.5674	476091	Hepatic bile duct cancer || id:ebi-a-GCST90018803	0.142816	ebi-a-GCST90018803
rs35154755	T	C	0.0139	0.0426	0.745101	476091	Hepatic bile duct cancer || id:ebi-a-GCST90018803	0.345103	ebi-a-GCST90018803
rs2060907	A	G	0.0076	0.0632	0.9039	476091	Hepatic bile duct cancer || id:ebi-a-GCST90018803	0.135017	ebi-a-GCST90018803
rs62138459	C	T	-0.0513	0.05	0.3046	476091	Hepatic bile duct cancer || id:ebi-a-GCST90018803	0.202857	ebi-a-GCST90018803
rs946646	A	G	0.0542	0.0464	0.2434	476091	Hepatic bile duct cancer || id:ebi-a-GCST90018803	0.736549	ebi-a-GCST90018803
rs75336843	C	T	0.1772	0.0878	0.04344	476091	Hepatic bile duct cancer || id:ebi-a-GCST90018803	0.0621863	ebi-a-GCST90018803
rs11897498	A	T	-0.021	0.0703	0.764901	476091	Hepatic bile duct cancer || id:ebi-a-GCST90018803	0.144007	ebi-a-GCST90018803
rs76131818	A	G	0.0201	0.0581	0.7289	476091	Hepatic bile duct cancer || id:ebi-a-GCST90018803	0.138972	ebi-a-GCST90018803
rs4576637	C	G	0.0569	0.0673	0.3975	476091	Hepatic bile duct cancer || id:ebi-a-GCST90018803	0.840441	ebi-a-GCST90018803
rs12493243	G	A	-0.0092	0.0571	0.8719	476091	Hepatic bile duct cancer || id:ebi-a-GCST90018803	0.152257	ebi-a-GCST90018803
rs12117331	G	A	-0.0612	0.0503	0.2232	476091	Hepatic bile duct cancer || id:ebi-a-GCST90018803	0.200955	ebi-a-GCST90018803
rs7578659	A	C	0.0212	0.0413	0.6079	476091	Hepatic bile duct cancer || id:ebi-a-GCST90018803	0.385224	ebi-a-GCST90018803
rs12142659	C	T	0.0206	0.0529	0.6977	476091	Hepatic bile duct cancer || id:ebi-a-GCST90018803	0.229733	ebi-a-GCST90018803
rs228550	G	A	-0.048	0.0487	0.3247	476091	Hepatic bile duct cancer || id:ebi-a-GCST90018803	0.238558	ebi-a-GCST90018803
rs1938266	C	G	-0.0311	0.0433	0.4727	476091	Hepatic bile duct cancer || id:ebi-a-GCST90018803	0.396286	ebi-a-GCST90018803
rs11807878	C	T	0.0046	0.0763	0.9515	476091	Hepatic bile duct cancer || id:ebi-a-GCST90018803	0.084823	ebi-a-GCST90018803
rs10054504	C	T	-0.0557	0.0524	0.2878	476091	Hepatic bile duct cancer || id:ebi-a-GCST90018803	0.754846	ebi-a-GCST90018803
rs56728757	A	G	-0.0322	0.0593	0.5868	476091	Hepatic bile duct cancer || id:ebi-a-GCST90018803	0.162193	ebi-a-GCST90018803
rs2053024	T	C	0.0618	0.0452	0.1712	476091	Hepatic bile duct cancer || id:ebi-a-GCST90018803	0.681672	ebi-a-GCST90018803
rs248982	A	G	-0.0696	0.0451	0.123	476091	Hepatic bile duct cancer || id:ebi-a-GCST90018803	0.705531	ebi-a-GCST90018803
rs10804599	A	T	-0.0363	0.0524	0.488	476091	Hepatic bile duct cancer || id:ebi-a-GCST90018803	0.201234	ebi-a-GCST90018803
rs2042974	C	G	0.0638	0.0464	0.1696	476091	Hepatic bile duct cancer || id:ebi-a-GCST90018803	0.279946	ebi-a-GCST90018803
rs4957852	T	C	0.0592	0.0406	0.1454	476091	Hepatic bile duct cancer || id:ebi-a-GCST90018803	0.57032	ebi-a-GCST90018803
rs2560691	A	G	-0.1539	0.0492	0.00174502	476091	Hepatic bile duct cancer || id:ebi-a-GCST90018803	0.235788	ebi-a-GCST90018803
rs35841756	G	C	-0.0154	0.0716	0.8299	476091	Hepatic bile duct cancer || id:ebi-a-GCST90018803	0.142867	ebi-a-GCST90018803
rs4959153	A	G	0.067	0.0556	0.2282	476091	Hepatic bile duct cancer || id:ebi-a-GCST90018803	0.804402	ebi-a-GCST90018803
rs10515900	G	A	-0.0004	0.0555	0.9937	476091	Hepatic bile duct cancer || id:ebi-a-GCST90018803	0.15012	ebi-a-GCST90018803
rs7002898	G	A	-0.0456	0.0526	0.386	476091	Hepatic bile duct cancer || id:ebi-a-GCST90018803	0.193803	ebi-a-GCST90018803
rs727813	T	G	-0.0461	0.0412	0.2637	476091	Hepatic bile duct cancer || id:ebi-a-GCST90018803	0.409809	ebi-a-GCST90018803
rs12215146	A	G	-0.045	0.0639	0.4806	476091	Hepatic bile duct cancer || id:ebi-a-GCST90018803	0.182217	ebi-a-GCST90018803
rs62445097	T	C	-0.0145	0.0742	0.8448	476091	Hepatic bile duct cancer || id:ebi-a-GCST90018803	0.12615	ebi-a-GCST90018803
rs2074113	T	G	0.0312	0.0525	0.552	476091	Hepatic bile duct cancer || id:ebi-a-GCST90018803	0.191125	ebi-a-GCST90018803
rs11762959	G	A	0.0226	0.0426	0.595799	476091	Hepatic bile duct cancer || id:ebi-a-GCST90018803	0.403193	ebi-a-GCST90018803
rs13244141	T	C	0.1262	0.0983	0.1992	476091	Hepatic bile duct cancer || id:ebi-a-GCST90018803	0.0492341	ebi-a-GCST90018803
rs35914742	C	T	-0.0058	0.0431	0.8926	476091	Hepatic bile duct cancer || id:ebi-a-GCST90018803	0.397397	ebi-a-GCST90018803
rs10225986	T	C	-0.0695	0.0638	0.2757	476091	Hepatic bile duct cancer || id:ebi-a-GCST90018803	0.115277	ebi-a-GCST90018803
rs1209	T	G	0.0491	0.0414	0.2357	476091	Hepatic bile duct cancer || id:ebi-a-GCST90018803	0.599951	ebi-a-GCST90018803
rs12056465	T	C	-0.0028	0.0443	0.9496	476091	Hepatic bile duct cancer || id:ebi-a-GCST90018803	0.646238	ebi-a-GCST90018803
rs1283671	T	C	0.0529	0.0614	0.3891	476091	Hepatic bile duct cancer || id:ebi-a-GCST90018803	0.121738	ebi-a-GCST90018803
rs1369450	C	A	0.0216	0.0409	0.5974	476091	Hepatic bile duct cancer || id:ebi-a-GCST90018803	0.556723	ebi-a-GCST90018803
rs36117378	G	C	0.0245	0.0721	0.734301	476091	Hepatic bile duct cancer || id:ebi-a-GCST90018803	0.131726	ebi-a-GCST90018803
rs1481513	G	A	0.0813	0.0451	0.0717794	476091	Hepatic bile duct cancer || id:ebi-a-GCST90018803	0.350768	ebi-a-GCST90018803
rs2577903	A	G	0.0128	0.0584	0.8269	476091	Hepatic bile duct cancer || id:ebi-a-GCST90018803	0.851202	ebi-a-GCST90018803
rs595298	A	G	-0.012	0.0404	0.7665	476091	Hepatic bile duct cancer || id:ebi-a-GCST90018803	0.47532	ebi-a-GCST90018803
rs6906409	A	C	0.0006	0.0424	0.9895	476091	Hepatic bile duct cancer || id:ebi-a-GCST90018803	0.379407	ebi-a-GCST90018803
rs62562580	G	C	-0.0513	0.0531	0.3335	476091	Hepatic bile duct cancer || id:ebi-a-GCST90018803	0.185746	ebi-a-GCST90018803
rs34102848	C	T	-0.0192	0.0469	0.6821	476091	Hepatic bile duct cancer || id:ebi-a-GCST90018803	0.443817	ebi-a-GCST90018803
rs10986249	G	C	0.0239	0.0466	0.608001	476091	Hepatic bile duct cancer || id:ebi-a-GCST90018803	0.262547	ebi-a-GCST90018803
rs6597674	G	A	-0.0469	0.0425	0.2692	476091	Hepatic bile duct cancer || id:ebi-a-GCST90018803	0.649468	ebi-a-GCST90018803
rs494463	T	A	-0.033	0.0458	0.471	476091	Hepatic bile duct cancer || id:ebi-a-GCST90018803	0.276501	ebi-a-GCST90018803
rs55993230	C	G	0.367	0.0837	1.15e-05	476091	Hepatic bile duct cancer || id:ebi-a-GCST90018803	0.103768	ebi-a-GCST90018803
rs11199512	T	C	-0.0334	0.0948	0.724299	476091	Hepatic bile duct cancer || id:ebi-a-GCST90018803	0.0752958	ebi-a-GCST90018803
rs61882555	G	T	-0.0249	0.0512	0.6259	476091	Hepatic bile duct cancer || id:ebi-a-GCST90018803	0.195964	ebi-a-GCST90018803
rs2514141	T	A	-0.0162	0.052	0.755499	476091	Hepatic bile duct cancer || id:ebi-a-GCST90018803	0.188674	ebi-a-GCST90018803
rs12873913	A	G	-0.0172	0.0466	0.7125	476091	Hepatic bile duct cancer || id:ebi-a-GCST90018803	0.255582	ebi-a-GCST90018803
rs9510192	A	T	-0.0183	0.0416	0.660601	476091	Hepatic bile duct cancer || id:ebi-a-GCST90018803	0.545937	ebi-a-GCST90018803
rs145394343	T	G	-0.0723	0.0966	0.454099	476091	Hepatic bile duct cancer || id:ebi-a-GCST90018803	0.0574024	ebi-a-GCST90018803
rs7294425	G	A	0.0661	0.0691	0.3387	476091	Hepatic bile duct cancer || id:ebi-a-GCST90018803	0.869177	ebi-a-GCST90018803
rs17883517	G	A	0.045	0.0871	0.6053	476091	Hepatic bile duct cancer || id:ebi-a-GCST90018803	0.0844231	ebi-a-GCST90018803
rs6486737	T	C	-0.1072	0.0567	0.0584696	476091	Hepatic bile duct cancer || id:ebi-a-GCST90018803	0.166413	ebi-a-GCST90018803
rs10774824	G	A	-0.0032	0.0434	0.942	476091	Hepatic bile duct cancer || id:ebi-a-GCST90018803	0.440714	ebi-a-GCST90018803
rs1563054	C	T	0.1362	0.0497	0.00616496	476091	Hepatic bile duct cancer || id:ebi-a-GCST90018803	0.21403	ebi-a-GCST90018803
rs75626896	T	C	0.1965	0.1106	0.0756606	476091	Hepatic bile duct cancer || id:ebi-a-GCST90018803	0.0506466	ebi-a-GCST90018803
rs9536913	A	G	0.1262	0.0793	0.1115	476091	Hepatic bile duct cancer || id:ebi-a-GCST90018803	0.107334	ebi-a-GCST90018803
rs7983443	C	T	-0.0686	0.044	0.1195	476091	Hepatic bile duct cancer || id:ebi-a-GCST90018803	0.703688	ebi-a-GCST90018803
rs77980177	A	G	-0.1611	0.1001	0.1074	476091	Hepatic bile duct cancer || id:ebi-a-GCST90018803	0.0647427	ebi-a-GCST90018803
rs74486897	T	G	-0.1695	0.1096	0.1221	476091	Hepatic bile duct cancer || id:ebi-a-GCST90018803	0.0508469	ebi-a-GCST90018803
rs74962111	A	G	0.2474	0.113	0.0285299	476091	Hepatic bile duct cancer || id:ebi-a-GCST90018803	0.0485485	ebi-a-GCST90018803
rs11180516	G	T	0.0037	0.0423	0.9302	476091	Hepatic bile duct cancer || id:ebi-a-GCST90018803	0.339274	ebi-a-GCST90018803
rs4237695	G	C	-0.0244	0.0429	0.5696	476091	Hepatic bile duct cancer || id:ebi-a-GCST90018803	0.644571	ebi-a-GCST90018803
rs4642990	G	C	0.0337	0.0404	0.4041	476091	Hepatic bile duct cancer || id:ebi-a-GCST90018803	0.524015	ebi-a-GCST90018803
rs76548567	G	A	-0.0334	0.0809	0.679401	476091	Hepatic bile duct cancer || id:ebi-a-GCST90018803	0.0731801	ebi-a-GCST90018803
rs389858	T	C	0.0296	0.0468	0.527499	476091	Hepatic bile duct cancer || id:ebi-a-GCST90018803	0.261811	ebi-a-GCST90018803
rs1624289	G	A	0.0132	0.0451	0.7698	476091	Hepatic bile duct cancer || id:ebi-a-GCST90018803	0.279154	ebi-a-GCST90018803
rs58084348	T	C	0.0868	0.0532	0.1032	476091	Hepatic bile duct cancer || id:ebi-a-GCST90018803	0.180718	ebi-a-GCST90018803
rs12376088	T	A	0.0011	0.0456	0.98	476091	Hepatic bile duct cancer || id:ebi-a-GCST90018803	0.422563	ebi-a-GCST90018803
rs11017667	G	C	0.0374	0.0413	0.3648	476091	Hepatic bile duct cancer || id:ebi-a-GCST90018803	0.424589	ebi-a-GCST90018803
rs138415548	G	A	-0.251	0.1035	0.0153402	476091	Hepatic bile duct cancer || id:ebi-a-GCST90018803	0.0586398	ebi-a-GCST90018803
rs4768565	T	C	0.0081	0.0592	0.8906	476091	Hepatic bile duct cancer || id:ebi-a-GCST90018803	0.866743	ebi-a-GCST90018803
rs3779412	C	T	-0.1066	0.104	0.3055	476091	Hepatic bile duct cancer || id:ebi-a-GCST90018803	0.0759522	ebi-a-GCST90018803
rs73214486	C	T	0.068	0.0691	0.3255	476091	Hepatic bile duct cancer || id:ebi-a-GCST90018803	0.110634	ebi-a-GCST90018803
rs75928413	T	A	-0.0907	0.0801	0.2576	476091	Hepatic bile duct cancer || id:ebi-a-GCST90018803	0.0786913	ebi-a-GCST90018803
rs13261824	G	C	0.0814	0.0437	0.0623505	476091	Hepatic bile duct cancer || id:ebi-a-GCST90018803	0.595366	ebi-a-GCST90018803
rs2738140	G	C	0.0225	0.0551	0.682299	476091	Hepatic bile duct cancer || id:ebi-a-GCST90018803	0.192661	ebi-a-GCST90018803
rs935830	G	A	0.1643	0.0477	0.000571005	476091	Hepatic bile duct cancer || id:ebi-a-GCST90018803	0.766955	ebi-a-GCST90018803
rs4710320	A	T	-0.0557	0.0622	0.3706	476091	Hepatic bile duct cancer || id:ebi-a-GCST90018803	0.121694	ebi-a-GCST90018803
rs2664116	C	G	-0.0255	0.0436	0.5592	476091	Hepatic bile duct cancer || id:ebi-a-GCST90018803	0.687395	ebi-a-GCST90018803
rs1523918	G	A	-0.0732	0.0408	0.0724002	476091	Hepatic bile duct cancer || id:ebi-a-GCST90018803	0.505787	ebi-a-GCST90018803
rs7624605	A	C	0.0484	0.0447	0.2789	476091	Hepatic bile duct cancer || id:ebi-a-GCST90018803	0.275634	ebi-a-GCST90018803
rs17035874	T	C	-0.1992	0.0789	0.0115601	476091	Hepatic bile duct cancer || id:ebi-a-GCST90018803	0.0648798	ebi-a-GCST90018803
rs3922915	A	G	-0.0446	0.068	0.5117	476091	Hepatic bile duct cancer || id:ebi-a-GCST90018803	0.094693	ebi-a-GCST90018803
rs9582197	A	G	0.0579	0.0995	0.5608	476091	Hepatic bile duct cancer || id:ebi-a-GCST90018803	0.0661996	ebi-a-GCST90018803
rs10484051	A	C	-0.1106	0.0917	0.2279	476091	Hepatic bile duct cancer || id:ebi-a-GCST90018803	0.0623311	ebi-a-GCST90018803
rs68033100	G	A	-0.0582	0.0449	0.1951	476091	Hepatic bile duct cancer || id:ebi-a-GCST90018803	0.287425	ebi-a-GCST90018803
rs10886364	T	C	-0.0086	0.0418	0.8363	476091	Hepatic bile duct cancer || id:ebi-a-GCST90018803	0.371942	ebi-a-GCST90018803
rs1990463	T	C	-0.0029	0.0466	0.9508	476091	Hepatic bile duct cancer || id:ebi-a-GCST90018803	0.468981	ebi-a-GCST90018803
rs7242360	T	C	0.1195	0.0469	0.0107599	476091	Hepatic bile duct cancer || id:ebi-a-GCST90018803	0.244948	ebi-a-GCST90018803
rs2974276	T	C	0.0467	0.069	0.498101	476091	Hepatic bile duct cancer || id:ebi-a-GCST90018803	0.0952195	ebi-a-GCST90018803
rs12155690	T	C	0.0359	0.0649	0.580399	476091	Hepatic bile duct cancer || id:ebi-a-GCST90018803	0.133763	ebi-a-GCST90018803
rs12001871	G	T	-0.0007	0.0824	0.9937	476091	Hepatic bile duct cancer || id:ebi-a-GCST90018803	0.128555	ebi-a-GCST90018803
rs10084624	A	C	-0.0531	0.0417	0.2023	476091	Hepatic bile duct cancer || id:ebi-a-GCST90018803	0.38427	ebi-a-GCST90018803
rs78265246	C	A	0.1332	0.0792	0.092841	476091	Hepatic bile duct cancer || id:ebi-a-GCST90018803	0.116519	ebi-a-GCST90018803
rs1652362	C	T	0.0253	0.0617	0.6815	476091	Hepatic bile duct cancer || id:ebi-a-GCST90018803	0.114372	ebi-a-GCST90018803
rs112193157	A	G	-0.0684	0.0692	0.3236	476091	Hepatic bile duct cancer || id:ebi-a-GCST90018803	0.088433	ebi-a-GCST90018803
rs932047	T	G	-0.0489	0.0486	0.3145	476091	Hepatic bile duct cancer || id:ebi-a-GCST90018803	0.253217	ebi-a-GCST90018803
rs118098615	C	G	-0.1267	0.0716	0.0766002	476091	Hepatic bile duct cancer || id:ebi-a-GCST90018803	0.081049	ebi-a-GCST90018803
rs8082455	A	G	0.0343	0.0459	0.4549	476091	Hepatic bile duct cancer || id:ebi-a-GCST90018803	0.28553	ebi-a-GCST90018803
rs74636025	T	C	-0.0534	0.0578	0.3555	476091	Hepatic bile duct cancer || id:ebi-a-GCST90018803	0.13888	ebi-a-GCST90018803
rs2330986	G	T	0.1521	0.0889	0.08687	476091	Hepatic bile duct cancer || id:ebi-a-GCST90018803	0.0821651	ebi-a-GCST90018803
rs12455100	C	A	0.0295	0.0598	0.6218	476091	Hepatic bile duct cancer || id:ebi-a-GCST90018803	0.862011	ebi-a-GCST90018803
rs12447535	G	A	-0.0168	0.0877	0.8482	476091	Hepatic bile duct cancer || id:ebi-a-GCST90018803	0.0858255	ebi-a-GCST90018803
rs198196	G	A	-0.0316	0.0671	0.6383	476091	Hepatic bile duct cancer || id:ebi-a-GCST90018803	0.212857	ebi-a-GCST90018803
rs6650708	T	C	0.07	0.0482	0.1468	476091	Hepatic bile duct cancer || id:ebi-a-GCST90018803	0.233445	ebi-a-GCST90018803
rs34398820	G	A	-0.0099	0.0431	0.8185	476091	Hepatic bile duct cancer || id:ebi-a-GCST90018803	0.499945	ebi-a-GCST90018803
rs7166591	C	A	0.0653	0.0505	0.1961	476091	Hepatic bile duct cancer || id:ebi-a-GCST90018803	0.261591	ebi-a-GCST90018803
rs10148195	T	C	0.1321	0.0693	0.0567296	476091	Hepatic bile duct cancer || id:ebi-a-GCST90018803	0.112809	ebi-a-GCST90018803
rs7433098	C	T	-0.1036	0.0667	0.1206	476091	Hepatic bile duct cancer || id:ebi-a-GCST90018803	0.895768	ebi-a-GCST90018803
rs7191644	G	A	-0.1146	0.0799	0.1517	476091	Hepatic bile duct cancer || id:ebi-a-GCST90018803	0.0690711	ebi-a-GCST90018803
rs75508557	A	G	-0.0465	0.0561	0.408	476091	Hepatic bile duct cancer || id:ebi-a-GCST90018803	0.266319	ebi-a-GCST90018803
rs11672342	A	G	-0.0338	0.0634	0.5938	476091	Hepatic bile duct cancer || id:ebi-a-GCST90018803	0.109624	ebi-a-GCST90018803
rs1466692	T	C	-0.0486	0.0812	0.5496	476091	Hepatic bile duct cancer || id:ebi-a-GCST90018803	0.927729	ebi-a-GCST90018803
rs12583353	G	A	-0.027	0.0552	0.6242	476091	Hepatic bile duct cancer || id:ebi-a-GCST90018803	0.163509	ebi-a-GCST90018803
rs10403639	T	C	-0.0122	0.0454	0.7873	476091	Hepatic bile duct cancer || id:ebi-a-GCST90018803	0.665982	ebi-a-GCST90018803
rs2069316	C	T	0.0055	0.0634	0.9311	476091	Hepatic bile duct cancer || id:ebi-a-GCST90018803	0.185836	ebi-a-GCST90018803
rs6091074	T	C	-0.0074	0.0752	0.9219	476091	Hepatic bile duct cancer || id:ebi-a-GCST90018803	0.913928	ebi-a-GCST90018803
rs6127508	G	C	0.032	0.0419	0.4447	476091	Hepatic bile duct cancer || id:ebi-a-GCST90018803	0.381603	ebi-a-GCST90018803
rs7605658	T	C	0.0544	0.0416	0.1908	476091	Hepatic bile duct cancer || id:ebi-a-GCST90018803	0.416503	ebi-a-GCST90018803
rs28514770	G	C	0.018	0.05	0.7196	476091	Hepatic bile duct cancer || id:ebi-a-GCST90018803	0.247963	ebi-a-GCST90018803
rs12999310	T	C	0.0208	0.0656	0.7508	476091	Hepatic bile duct cancer || id:ebi-a-GCST90018803	0.121839	ebi-a-GCST90018803
rs59852027	T	C	-0.037	0.0727	0.6111	476091	Hepatic bile duct cancer || id:ebi-a-GCST90018803	0.084445	ebi-a-GCST90018803
rs78761638	A	G	0.1568	0.0866	0.0700503	476091	Hepatic bile duct cancer || id:ebi-a-GCST90018803	0.0894155	ebi-a-GCST90018803
rs80011822	A	G	0.1248	0.0796	0.1169	476091	Hepatic bile duct cancer || id:ebi-a-GCST90018803	0.0792271	ebi-a-GCST90018803
rs2249499	G	C	-0.0206	0.051	0.686901	476091	Hepatic bile duct cancer || id:ebi-a-GCST90018803	0.197095	ebi-a-GCST90018803
rs72876480	T	C	-0.0406	0.0843	0.630001	476091	Hepatic bile duct cancer || id:ebi-a-GCST90018803	0.0938392	ebi-a-GCST90018803
rs9828670	G	A	0.0829	0.0425	0.05146	476091	Hepatic bile duct cancer || id:ebi-a-GCST90018803	0.52539	ebi-a-GCST90018803
rs17634797	A	G	0.0901	0.0751	0.2304	476091	Hepatic bile duct cancer || id:ebi-a-GCST90018803	0.12472	ebi-a-GCST90018803
rs12106675	C	G	-0.0637	0.0627	0.3099	476091	Hepatic bile duct cancer || id:ebi-a-GCST90018803	0.111462	ebi-a-GCST90018803
rs10221687	G	A	-0.0451	0.0482	0.349	476091	Hepatic bile duct cancer || id:ebi-a-GCST90018803	0.224971	ebi-a-GCST90018803
rs11710744	C	T	0.024	0.0596	0.6875	476091	Hepatic bile duct cancer || id:ebi-a-GCST90018803	0.165605	ebi-a-GCST90018803
rs62123793	T	C	0.0394	0.0517	0.446	476091	Hepatic bile duct cancer || id:ebi-a-GCST90018803	0.211158	ebi-a-GCST90018803
rs72752881	A	G	-0.1376	0.0602	0.0222802	476091	Hepatic bile duct cancer || id:ebi-a-GCST90018803	0.135775	ebi-a-GCST90018803
rs12028060	T	C	-0.0029	0.0465	0.9497	476091	Hepatic bile duct cancer || id:ebi-a-GCST90018803	0.260873	ebi-a-GCST90018803
rs3863945	C	G	-0.0404	0.0425	0.3428	476091	Hepatic bile duct cancer || id:ebi-a-GCST90018803	0.338544	ebi-a-GCST90018803
rs10189078	C	T	-0.041	0.055	0.4565	476091	Hepatic bile duct cancer || id:ebi-a-GCST90018803	0.76804	ebi-a-GCST90018803
rs141993277	A	G	-0.0835	0.0691	0.2264	476091	Hepatic bile duct cancer || id:ebi-a-GCST90018803	0.113408	ebi-a-GCST90018803
rs7512985	A	G	-0.0283	0.0423	0.5045	476091	Hepatic bile duct cancer || id:ebi-a-GCST90018803	0.382007	ebi-a-GCST90018803
rs1223678	T	C	0.0932	0.0488	0.0561306	476091	Hepatic bile duct cancer || id:ebi-a-GCST90018803	0.31465	ebi-a-GCST90018803
rs9828546	C	A	-0.0048	0.0846	0.9545	476091	Hepatic bile duct cancer || id:ebi-a-GCST90018803	0.0683173	ebi-a-GCST90018803
rs28483447	T	C	0.0365	0.0442	0.4097	476091	Hepatic bile duct cancer || id:ebi-a-GCST90018803	0.312166	ebi-a-GCST90018803
rs848643	A	G	0.0166	0.0435	0.702999	476091	Hepatic bile duct cancer || id:ebi-a-GCST90018803	0.308	ebi-a-GCST90018803
rs2368252	T	A	-0.0526	0.0481	0.2745	476091	Hepatic bile duct cancer || id:ebi-a-GCST90018803	0.720427	ebi-a-GCST90018803
rs283819	C	A	-0.0271	0.0481	0.573499	476091	Hepatic bile duct cancer || id:ebi-a-GCST90018803	0.774322	ebi-a-GCST90018803
rs4857764	C	T	0.0058	0.0421	0.8902	476091	Hepatic bile duct cancer || id:ebi-a-GCST90018803	0.540947	ebi-a-GCST90018803
rs77322437	T	C	-0.1454	0.0992	0.1426	476091	Hepatic bile duct cancer || id:ebi-a-GCST90018803	0.0633517	ebi-a-GCST90018803
rs115675306	T	C	0.0429	0.108	0.691301	476091	Hepatic bile duct cancer || id:ebi-a-GCST90018803	0.0564296	ebi-a-GCST90018803
rs59106012	C	T	0.0644	0.0424	0.1292	476091	Hepatic bile duct cancer || id:ebi-a-GCST90018803	0.34521	ebi-a-GCST90018803
rs72924696	A	G	-0.0958	0.0615	0.1193	476091	Hepatic bile duct cancer || id:ebi-a-GCST90018803	0.119122	ebi-a-GCST90018803
rs11793039	C	A	-0.073	0.0966	0.4499	476091	Hepatic bile duct cancer || id:ebi-a-GCST90018803	0.066951	ebi-a-GCST90018803
rs4730203	A	G	0.051	0.0498	0.306	476091	Hepatic bile duct cancer || id:ebi-a-GCST90018803	0.229211	ebi-a-GCST90018803
rs73453319	A	T	0.0862	0.0694	0.2142	476091	Hepatic bile duct cancer || id:ebi-a-GCST90018803	0.12386	ebi-a-GCST90018803
rs62291264	A	G	0.019	0.0835	0.8201	476091	Hepatic bile duct cancer || id:ebi-a-GCST90018803	0.0977321	ebi-a-GCST90018803
rs17315740	C	T	-0.0026	0.0646	0.9683	476091	Hepatic bile duct cancer || id:ebi-a-GCST90018803	0.173134	ebi-a-GCST90018803
rs113334626	G	A	0.0514	0.0767	0.5024	476091	Hepatic bile duct cancer || id:ebi-a-GCST90018803	0.0745322	ebi-a-GCST90018803
rs72640107	A	G	-0.0464	0.0566	0.4122	476091	Hepatic bile duct cancer || id:ebi-a-GCST90018803	0.148025	ebi-a-GCST90018803
rs7718964	T	C	0.0434	0.057	0.4463	476091	Hepatic bile duct cancer || id:ebi-a-GCST90018803	0.144491	ebi-a-GCST90018803
rs10788582	T	C	0.0426	0.0417	0.3074	476091	Hepatic bile duct cancer || id:ebi-a-GCST90018803	0.470444	ebi-a-GCST90018803
rs59283786	C	T	-0.0157	0.041	0.7011	476091	Hepatic bile duct cancer || id:ebi-a-GCST90018803	0.432892	ebi-a-GCST90018803
rs12350892	C	T	-0.0486	0.0764	0.524499	476091	Hepatic bile duct cancer || id:ebi-a-GCST90018803	0.0760399	ebi-a-GCST90018803
rs12548928	G	A	0.1037	0.0448	0.0205599	476091	Hepatic bile duct cancer || id:ebi-a-GCST90018803	0.353065	ebi-a-GCST90018803
rs4614053	T	C	0.0201	0.0419	0.6316	476091	Hepatic bile duct cancer || id:ebi-a-GCST90018803	0.458196	ebi-a-GCST90018803
rs1873933	A	G	-0.0171	0.0432	0.691801	476091	Hepatic bile duct cancer || id:ebi-a-GCST90018803	0.439897	ebi-a-GCST90018803
rs4620035	G	T	-0.0023	0.042	0.9562	476091	Hepatic bile duct cancer || id:ebi-a-GCST90018803	0.369286	ebi-a-GCST90018803
rs1623138	G	A	0.0217	0.0412	0.599	476091	Hepatic bile duct cancer || id:ebi-a-GCST90018803	0.406751	ebi-a-GCST90018803
rs4400269	T	C	-0.069	0.0595	0.2456	476091	Hepatic bile duct cancer || id:ebi-a-GCST90018803	0.139532	ebi-a-GCST90018803
rs1882086	A	C	-0.0295	0.0444	0.5067	476091	Hepatic bile duct cancer || id:ebi-a-GCST90018803	0.709826	ebi-a-GCST90018803
rs4371845	A	G	-0.0262	0.0467	0.574101	476091	Hepatic bile duct cancer || id:ebi-a-GCST90018803	0.657897	ebi-a-GCST90018803
rs9392171	T	C	-0.0463	0.048	0.3342	476091	Hepatic bile duct cancer || id:ebi-a-GCST90018803	0.285143	ebi-a-GCST90018803
rs72877757	A	G	-0.0647	0.0992	0.5138	476091	Hepatic bile duct cancer || id:ebi-a-GCST90018803	0.0896624	ebi-a-GCST90018803
rs67792501	G	A	-0.0063	0.0553	0.9101	476091	Hepatic bile duct cancer || id:ebi-a-GCST90018803	0.201757	ebi-a-GCST90018803
rs9474616	G	C	-0.057	0.0642	0.3749	476091	Hepatic bile duct cancer || id:ebi-a-GCST90018803	0.104734	ebi-a-GCST90018803
rs30372	C	T	-0.0363	0.0447	0.4167	476091	Hepatic bile duct cancer || id:ebi-a-GCST90018803	0.677519	ebi-a-GCST90018803
rs1022547	C	A	0.0645	0.0602	0.284	476091	Hepatic bile duct cancer || id:ebi-a-GCST90018803	0.78979	ebi-a-GCST90018803
rs4644156	A	G	-0.0243	0.0442	0.5822	476091	Hepatic bile duct cancer || id:ebi-a-GCST90018803	0.671417	ebi-a-GCST90018803
rs9348123	T	C	0.0078	0.0514	0.8801	476091	Hepatic bile duct cancer || id:ebi-a-GCST90018803	0.769685	ebi-a-GCST90018803
rs10872822	T	G	-0.0717	0.0566	0.205	476091	Hepatic bile duct cancer || id:ebi-a-GCST90018803	0.172358	ebi-a-GCST90018803
rs10840165	C	T	0.0121	0.0424	0.776401	476091	Hepatic bile duct cancer || id:ebi-a-GCST90018803	0.349663	ebi-a-GCST90018803
rs7048191	A	C	-0.1048	0.052	0.0439097	476091	Hepatic bile duct cancer || id:ebi-a-GCST90018803	0.338934	ebi-a-GCST90018803
rs6420260	G	A	0.0773	0.0427	0.0701795	476091	Hepatic bile duct cancer || id:ebi-a-GCST90018803	0.635612	ebi-a-GCST90018803
rs4836877	C	A	0.0121	0.0485	0.8024	476091	Hepatic bile duct cancer || id:ebi-a-GCST90018803	0.243773	ebi-a-GCST90018803
rs28526105	C	T	-0.0859	0.0514	0.0944996	476091	Hepatic bile duct cancer || id:ebi-a-GCST90018803	0.230454	ebi-a-GCST90018803
rs1549204	C	A	-0.065	0.0604	0.2819	476091	Hepatic bile duct cancer || id:ebi-a-GCST90018803	0.12086	ebi-a-GCST90018803
rs17628768	T	C	0.0298	0.0858	0.727999	476091	Hepatic bile duct cancer || id:ebi-a-GCST90018803	0.0898343	ebi-a-GCST90018803
rs7138327	A	C	0.0454	0.0428	0.2888	476091	Hepatic bile duct cancer || id:ebi-a-GCST90018803	0.430949	ebi-a-GCST90018803
rs1026059	A	G	-0.0353	0.0443	0.426	476091	Hepatic bile duct cancer || id:ebi-a-GCST90018803	0.667396	ebi-a-GCST90018803
rs1873242	C	T	0.0266	0.0423	0.528901	476091	Hepatic bile duct cancer || id:ebi-a-GCST90018803	0.410556	ebi-a-GCST90018803
rs28661929	T	G	0.0771	0.0856	0.3676	476091	Hepatic bile duct cancer || id:ebi-a-GCST90018803	0.0928985	ebi-a-GCST90018803
rs927606	T	C	0.015	0.0403	0.709499	476091	Hepatic bile duct cancer || id:ebi-a-GCST90018803	0.527588	ebi-a-GCST90018803
rs2025942	T	A	0.071	0.0421	0.0919094	476091	Hepatic bile duct cancer || id:ebi-a-GCST90018803	0.506059	ebi-a-GCST90018803
rs61097272	C	T	0.0557	0.065	0.3916	476091	Hepatic bile duct cancer || id:ebi-a-GCST90018803	0.112816	ebi-a-GCST90018803
rs2490032	A	G	-0.0483	0.0504	0.3377	476091	Hepatic bile duct cancer || id:ebi-a-GCST90018803	0.794007	ebi-a-GCST90018803
rs77517827	T	C	0.0003	0.1048	0.9978	476091	Hepatic bile duct cancer || id:ebi-a-GCST90018803	0.0554116	ebi-a-GCST90018803
rs3782447	C	A	-0.0072	0.044	0.8697	476091	Hepatic bile duct cancer || id:ebi-a-GCST90018803	0.489454	ebi-a-GCST90018803
rs2749873	G	A	0.1049	0.0416	0.0117999	476091	Hepatic bile duct cancer || id:ebi-a-GCST90018803	0.481768	ebi-a-GCST90018803
rs210388	A	G	-0.0185	0.0463	0.6889	476091	Hepatic bile duct cancer || id:ebi-a-GCST90018803	0.728056	ebi-a-GCST90018803
rs712349	G	A	-0.0454	0.0721	0.528799	476091	Hepatic bile duct cancer || id:ebi-a-GCST90018803	0.135884	ebi-a-GCST90018803
rs8039423	A	G	0.0575	0.0509	0.2589	476091	Hepatic bile duct cancer || id:ebi-a-GCST90018803	0.195808	ebi-a-GCST90018803
rs4770308	G	A	0.0068	0.0519	0.8951	476091	Hepatic bile duct cancer || id:ebi-a-GCST90018803	0.822475	ebi-a-GCST90018803
rs74635048	A	T	0.0114	0.0644	0.8595	476091	Hepatic bile duct cancer || id:ebi-a-GCST90018803	0.127014	ebi-a-GCST90018803
rs11149758	A	G	-0.0689	0.0566	0.2231	476091	Hepatic bile duct cancer || id:ebi-a-GCST90018803	0.16093	ebi-a-GCST90018803
rs12482121	C	T	-0.0084	0.0474	0.8589	476091	Hepatic bile duct cancer || id:ebi-a-GCST90018803	0.253599	ebi-a-GCST90018803
rs34927855	G	C	0.0832	0.0686	0.2252	476091	Hepatic bile duct cancer || id:ebi-a-GCST90018803	0.150158	ebi-a-GCST90018803
rs62116945	A	G	0.0598	0.0743	0.421	476091	Hepatic bile duct cancer || id:ebi-a-GCST90018803	0.126077	ebi-a-GCST90018803
rs13050263	C	G	0.0335	0.0615	0.585301	476091	Hepatic bile duct cancer || id:ebi-a-GCST90018803	0.152908	ebi-a-GCST90018803
rs944413	A	C	0.0015	0.0404	0.9707	476091	Hepatic bile duct cancer || id:ebi-a-GCST90018803	0.498928	ebi-a-GCST90018803
rs1592679	A	C	-0.0731	0.0467	0.1178	476091	Hepatic bile duct cancer || id:ebi-a-GCST90018803	0.251074	ebi-a-GCST90018803
rs6048086	T	C	-0.0615	0.0603	0.3079	476091	Hepatic bile duct cancer || id:ebi-a-GCST90018803	0.252086	ebi-a-GCST90018803
rs12815089	G	C	0.0379	0.0449	0.399	476091	Hepatic bile duct cancer || id:ebi-a-GCST90018803	0.543296	ebi-a-GCST90018803
rs11606926	A	G	0.0109	0.0742	0.8835	476091	Hepatic bile duct cancer || id:ebi-a-GCST90018803	0.12873	ebi-a-GCST90018803
rs11024957	C	T	0.0185	0.0488	0.7042	476091	Hepatic bile duct cancer || id:ebi-a-GCST90018803	0.217606	ebi-a-GCST90018803
rs72834047	C	A	0.0585	0.0786	0.4567	476091	Hepatic bile duct cancer || id:ebi-a-GCST90018803	0.111913	ebi-a-GCST90018803
rs2512983	G	A	-0.0945	0.045	0.0356402	476091	Hepatic bile duct cancer || id:ebi-a-GCST90018803	0.718392	ebi-a-GCST90018803
rs2939848	T	C	-0.0267	0.0451	0.553701	476091	Hepatic bile duct cancer || id:ebi-a-GCST90018803	0.355365	ebi-a-GCST90018803
rs34341750	G	C	-0.0573	0.0739	0.4383	476091	Hepatic bile duct cancer || id:ebi-a-GCST90018803	0.124112	ebi-a-GCST90018803
rs7177525	G	C	0.0572	0.0437	0.1904	476091	Hepatic bile duct cancer || id:ebi-a-GCST90018803	0.376433	ebi-a-GCST90018803
rs4932146	G	A	-0.0139	0.0447	0.755299	476091	Hepatic bile duct cancer || id:ebi-a-GCST90018803	0.394071	ebi-a-GCST90018803
rs4886604	G	A	0.0524	0.0453	0.2477	476091	Hepatic bile duct cancer || id:ebi-a-GCST90018803	0.290023	ebi-a-GCST90018803
rs2277617	G	T	0.0251	0.0485	0.6052	476091	Hepatic bile duct cancer || id:ebi-a-GCST90018803	0.218559	ebi-a-GCST90018803
rs6503539	T	C	-0.0082	0.0519	0.8744	476091	Hepatic bile duct cancer || id:ebi-a-GCST90018803	0.182688	ebi-a-GCST90018803
rs117875621	A	G	0.1025	0.1169	0.3802	476091	Hepatic bile duct cancer || id:ebi-a-GCST90018803	0.0473076	ebi-a-GCST90018803
rs2321321	T	C	0.0908	0.0433	0.0358798	476091	Hepatic bile duct cancer || id:ebi-a-GCST90018803	0.639192	ebi-a-GCST90018803
rs11226762	T	G	0.0139	0.0492	0.7777	476091	Hepatic bile duct cancer || id:ebi-a-GCST90018803	0.208867	ebi-a-GCST90018803
rs9932122	C	T	-0.0491	0.0432	0.2556	476091	Hepatic bile duct cancer || id:ebi-a-GCST90018803	0.575817	ebi-a-GCST90018803
rs1017077	T	G	-0.0442	0.0626	0.4797	476091	Hepatic bile duct cancer || id:ebi-a-GCST90018803	0.128047	ebi-a-GCST90018803
rs66798462	A	G	0.0257	0.0601	0.668399	476091	Hepatic bile duct cancer || id:ebi-a-GCST90018803	0.125947	ebi-a-GCST90018803
rs17803990	G	A	-0.0354	0.0528	0.5029	476091	Hepatic bile duct cancer || id:ebi-a-GCST90018803	0.224539	ebi-a-GCST90018803
rs73940660	C	T	0.1941	0.1158	0.093519	476091	Hepatic bile duct cancer || id:ebi-a-GCST90018803	0.0628788	ebi-a-GCST90018803
rs7902879	G	C	0.03	0.0566	0.595701	476091	Hepatic bile duct cancer || id:ebi-a-GCST90018803	0.192796	ebi-a-GCST90018803
rs5767678	A	G	0.0439	0.0404	0.2773	476091	Hepatic bile duct cancer || id:ebi-a-GCST90018803	0.519013	ebi-a-GCST90018803
rs34307429	C	A	0.0758	0.081	0.3494	476091	Hepatic bile duct cancer || id:ebi-a-GCST90018803	0.106919	ebi-a-GCST90018803
rs3194551	G	A	-0.0671	0.0542	0.2159	476091	Hepatic bile duct cancer || id:ebi-a-GCST90018803	0.795812	ebi-a-GCST90018803
rs6001762	T	C	-0.0166	0.058	0.7751	476091	Hepatic bile duct cancer || id:ebi-a-GCST90018803	0.163316	ebi-a-GCST90018803
rs429921	G	A	-0.1114	0.0422	0.00829698	476091	Hepatic bile duct cancer || id:ebi-a-GCST90018803	0.602254	ebi-a-GCST90018803
rs7570258	C	T	-0.023	0.0404	0.5693	476091	Hepatic bile duct cancer || id:ebi-a-GCST90018803	0.487945	ebi-a-GCST90018803
rs11694118	C	A	0.0382	0.0462	0.4089	476091	Hepatic bile duct cancer || id:ebi-a-GCST90018803	0.269539	ebi-a-GCST90018803
rs2291638	G	A	-0.0419	0.0409	0.3052	476091	Hepatic bile duct cancer || id:ebi-a-GCST90018803	0.407376	ebi-a-GCST90018803
rs7582082	A	C	0.0272	0.0435	0.5324	476091	Hepatic bile duct cancer || id:ebi-a-GCST90018803	0.445987	ebi-a-GCST90018803
rs355588	A	G	0.1892	0.1025	0.0649307	476091	Hepatic bile duct cancer || id:ebi-a-GCST90018803	0.937904	ebi-a-GCST90018803
rs12987374	T	C	-0.0787	0.0453	0.0819294	476091	Hepatic bile duct cancer || id:ebi-a-GCST90018803	0.624637	ebi-a-GCST90018803
rs76252297	C	T	0.0645	0.0692	0.3515	476091	Hepatic bile duct cancer || id:ebi-a-GCST90018803	0.108432	ebi-a-GCST90018803
rs11125679	T	C	0.0506	0.0423	0.2324	476091	Hepatic bile duct cancer || id:ebi-a-GCST90018803	0.486862	ebi-a-GCST90018803
rs60719461	A	T	0.0841	0.0531	0.113	476091	Hepatic bile duct cancer || id:ebi-a-GCST90018803	0.168756	ebi-a-GCST90018803
rs72785195	A	T	0.0796	0.0637	0.2117	476091	Hepatic bile duct cancer || id:ebi-a-GCST90018803	0.127752	ebi-a-GCST90018803
rs12117900	G	C	0.0915	0.0577	0.1127	476091	Hepatic bile duct cancer || id:ebi-a-GCST90018803	0.140818	ebi-a-GCST90018803
rs9651261	A	T	-0.0016	0.0407	0.9683	476091	Hepatic bile duct cancer || id:ebi-a-GCST90018803	0.436638	ebi-a-GCST90018803
rs62228538	C	T	0.0323	0.084	0.7004	476091	Hepatic bile duct cancer || id:ebi-a-GCST90018803	0.0917251	ebi-a-GCST90018803
rs146621472	T	G	-0.0227	0.0513	0.6583	476091	Hepatic bile duct cancer || id:ebi-a-GCST90018803	0.201305	ebi-a-GCST90018803
rs80327394	T	C	0.0422	0.1036	0.684	476091	Hepatic bile duct cancer || id:ebi-a-GCST90018803	0.0418064	ebi-a-GCST90018803
rs12132105	A	G	-0.1644	0.0967	0.089121	476091	Hepatic bile duct cancer || id:ebi-a-GCST90018803	0.0472452	ebi-a-GCST90018803
rs10908512	T	C	-0.0066	0.042	0.8752	476091	Hepatic bile duct cancer || id:ebi-a-GCST90018803	0.469106	ebi-a-GCST90018803
rs11209635	G	T	0.0438	0.0528	0.4065	476091	Hepatic bile duct cancer || id:ebi-a-GCST90018803	0.169303	ebi-a-GCST90018803
rs75330895	G	A	-0.0545	0.0884	0.537901	476091	Hepatic bile duct cancer || id:ebi-a-GCST90018803	0.060931	ebi-a-GCST90018803
rs78484392	G	A	0.011	0.0795	0.8895	476091	Hepatic bile duct cancer || id:ebi-a-GCST90018803	0.109738	ebi-a-GCST90018803
rs6809612	G	A	0.0195	0.0441	0.6586	476091	Hepatic bile duct cancer || id:ebi-a-GCST90018803	0.664278	ebi-a-GCST90018803
rs4895004	G	A	0.0755	0.0536	0.159	476091	Hepatic bile duct cancer || id:ebi-a-GCST90018803	0.182098	ebi-a-GCST90018803
rs62302688	A	G	-0.1007	0.0851	0.2366	476091	Hepatic bile duct cancer || id:ebi-a-GCST90018803	0.0909592	ebi-a-GCST90018803
rs9790437	G	A	-0.0541	0.0574	0.346	476091	Hepatic bile duct cancer || id:ebi-a-GCST90018803	0.75241	ebi-a-GCST90018803
rs9312686	C	T	0.2427	0.1096	0.0267602	476091	Hepatic bile duct cancer || id:ebi-a-GCST90018803	0.0517982	ebi-a-GCST90018803
rs114996784	A	G	-0.0219	0.0461	0.634501	476091	Hepatic bile duct cancer || id:ebi-a-GCST90018803	0.284934	ebi-a-GCST90018803
rs35197233	G	T	-0.0127	0.0863	0.8835	476091	Hepatic bile duct cancer || id:ebi-a-GCST90018803	0.066411	ebi-a-GCST90018803
rs13394500	C	T	-0.0182	0.054	0.7365	476091	Hepatic bile duct cancer || id:ebi-a-GCST90018803	0.68994	ebi-a-GCST90018803
rs11683903	C	T	0.0025	0.0434	0.9547	476091	Hepatic bile duct cancer || id:ebi-a-GCST90018803	0.31618	ebi-a-GCST90018803
rs10210720	T	C	0.2004	0.1033	0.0522998	476091	Hepatic bile duct cancer || id:ebi-a-GCST90018803	0.0633069	ebi-a-GCST90018803
rs72908203	A	G	-0.0252	0.0848	0.765799	476091	Hepatic bile duct cancer || id:ebi-a-GCST90018803	0.0641162	ebi-a-GCST90018803
rs72751000	T	G	-0.0272	0.0748	0.7163	476091	Hepatic bile duct cancer || id:ebi-a-GCST90018803	0.0774318	ebi-a-GCST90018803
rs10924813	G	A	0.175	0.0897	0.0510199	476091	Hepatic bile duct cancer || id:ebi-a-GCST90018803	0.104338	ebi-a-GCST90018803
rs10802996	G	C	-0.0892	0.0464	0.0547104	476091	Hepatic bile duct cancer || id:ebi-a-GCST90018803	0.266538	ebi-a-GCST90018803
rs34712453	C	A	-0.0088	0.0741	0.9059	476091	Hepatic bile duct cancer || id:ebi-a-GCST90018803	0.162397	ebi-a-GCST90018803
rs3731529	T	A	-0.0123	0.07	0.8607	476091	Hepatic bile duct cancer || id:ebi-a-GCST90018803	0.21199	ebi-a-GCST90018803
rs6832167	A	G	0.0278	0.0466	0.5512	476091	Hepatic bile duct cancer || id:ebi-a-GCST90018803	0.744669	ebi-a-GCST90018803
rs340202	C	A	0.0129	0.0501	0.7968	476091	Hepatic bile duct cancer || id:ebi-a-GCST90018803	0.256475	ebi-a-GCST90018803
rs1818494	T	C	0.0409	0.0433	0.3453	476091	Hepatic bile duct cancer || id:ebi-a-GCST90018803	0.515208	ebi-a-GCST90018803
rs749918	G	A	-0.0333	0.0752	0.6577	476091	Hepatic bile duct cancer || id:ebi-a-GCST90018803	0.0751861	ebi-a-GCST90018803
rs4246020	T	C	-0.019	0.0506	0.7071	476091	Hepatic bile duct cancer || id:ebi-a-GCST90018803	0.809313	ebi-a-GCST90018803
rs1423141	G	A	-0.0717	0.0411	0.08085	476091	Hepatic bile duct cancer || id:ebi-a-GCST90018803	0.461987	ebi-a-GCST90018803
rs761147	T	C	0.0532	0.0504	0.2912	476091	Hepatic bile duct cancer || id:ebi-a-GCST90018803	0.770708	ebi-a-GCST90018803
rs34397743	G	A	0.0654	0.0594	0.2707	476091	Hepatic bile duct cancer || id:ebi-a-GCST90018803	0.127774	ebi-a-GCST90018803
rs6460810	A	G	-0.0312	0.0438	0.4763	476091	Hepatic bile duct cancer || id:ebi-a-GCST90018803	0.676981	ebi-a-GCST90018803
rs218076	T	A	0.0008	0.0436	0.986	476091	Hepatic bile duct cancer || id:ebi-a-GCST90018803	0.429052	ebi-a-GCST90018803
rs4947971	C	T	0.0306	0.0527	0.5619	476091	Hepatic bile duct cancer || id:ebi-a-GCST90018803	0.760873	ebi-a-GCST90018803
rs13320213	T	C	-0.0109	0.0578	0.8509	476091	Hepatic bile duct cancer || id:ebi-a-GCST90018803	0.163248	ebi-a-GCST90018803
rs67549880	C	T	0.1157	0.0741	0.1183	476091	Hepatic bile duct cancer || id:ebi-a-GCST90018803	0.0747343	ebi-a-GCST90018803
rs4072355	C	G	0.0468	0.0457	0.3061	476091	Hepatic bile duct cancer || id:ebi-a-GCST90018803	0.273722	ebi-a-GCST90018803
rs4529488	G	C	0.024	0.043	0.5766	476091	Hepatic bile duct cancer || id:ebi-a-GCST90018803	0.64775	ebi-a-GCST90018803
rs77447965	G	A	-0.0164	0.0645	0.7996	476091	Hepatic bile duct cancer || id:ebi-a-GCST90018803	0.11005	ebi-a-GCST90018803
rs7678955	C	T	-0.0306	0.0463	0.5082	476091	Hepatic bile duct cancer || id:ebi-a-GCST90018803	0.277783	ebi-a-GCST90018803
rs6468581	T	A	0.032	0.0433	0.4596	476091	Hepatic bile duct cancer || id:ebi-a-GCST90018803	0.621257	ebi-a-GCST90018803
rs34464519	G	A	-0.1383	0.1128	0.2201	476091	Hepatic bile duct cancer || id:ebi-a-GCST90018803	0.0352507	ebi-a-GCST90018803
rs3857844	G	C	-0.0222	0.0522	0.6709	476091	Hepatic bile duct cancer || id:ebi-a-GCST90018803	0.194826	ebi-a-GCST90018803
rs10229066	G	A	0.0183	0.0512	0.7206	476091	Hepatic bile duct cancer || id:ebi-a-GCST90018803	0.209373	ebi-a-GCST90018803
rs2709501	A	G	0.04	0.1068	0.7083	476091	Hepatic bile duct cancer || id:ebi-a-GCST90018803	0.946269	ebi-a-GCST90018803
rs4315864	T	C	0.0972	0.0835	0.2445	476091	Hepatic bile duct cancer || id:ebi-a-GCST90018803	0.0947541	ebi-a-GCST90018803
rs74889211	T	C	-0.1604	0.0883	0.06944	476091	Hepatic bile duct cancer || id:ebi-a-GCST90018803	0.0910106	ebi-a-GCST90018803
rs13354432	G	A	-0.2031	0.1027	0.04797	476091	Hepatic bile duct cancer || id:ebi-a-GCST90018803	0.0638405	ebi-a-GCST90018803
rs472420	A	G	-0.0711	0.0575	0.2166	476091	Hepatic bile duct cancer || id:ebi-a-GCST90018803	0.85845	ebi-a-GCST90018803
rs12316544	C	T	0.2451	0.0959	0.0105499	476091	Hepatic bile duct cancer || id:ebi-a-GCST90018803	0.0684059	ebi-a-GCST90018803
rs7307114	A	C	0.0006	0.0512	0.9904	476091	Hepatic bile duct cancer || id:ebi-a-GCST90018803	0.195114	ebi-a-GCST90018803
rs876400	T	C	-0.0434	0.0445	0.3289	476091	Hepatic bile duct cancer || id:ebi-a-GCST90018803	0.284497	ebi-a-GCST90018803
rs10997916	A	G	0.0083	0.0512	0.871	476091	Hepatic bile duct cancer || id:ebi-a-GCST90018803	0.247884	ebi-a-GCST90018803
rs10739200	T	C	-0.0066	0.0564	0.9069	476091	Hepatic bile duct cancer || id:ebi-a-GCST90018803	0.239643	ebi-a-GCST90018803
rs113953116	A	G	0.0388	0.0682	0.569101	476091	Hepatic bile duct cancer || id:ebi-a-GCST90018803	0.0887414	ebi-a-GCST90018803
rs10815996	C	T	0.0999	0.0538	0.0633899	476091	Hepatic bile duct cancer || id:ebi-a-GCST90018803	0.220568	ebi-a-GCST90018803
rs11599673	C	T	0.0514	0.051	0.3131	476091	Hepatic bile duct cancer || id:ebi-a-GCST90018803	0.193835	ebi-a-GCST90018803
rs45546031	T	C	0.0604	0.0637	0.3433	476091	Hepatic bile duct cancer || id:ebi-a-GCST90018803	0.180546	ebi-a-GCST90018803
rs7084649	C	T	-0.0044	0.073	0.9517	476091	Hepatic bile duct cancer || id:ebi-a-GCST90018803	0.0773793	ebi-a-GCST90018803
rs2643857	T	C	-0.0009	0.0568	0.9878	476091	Hepatic bile duct cancer || id:ebi-a-GCST90018803	0.142838	ebi-a-GCST90018803
rs10117527	T	C	0.0756	0.0588	0.1983	476091	Hepatic bile duct cancer || id:ebi-a-GCST90018803	0.143925	ebi-a-GCST90018803
rs10122206	A	G	0.0154	0.0678	0.8205	476091	Hepatic bile duct cancer || id:ebi-a-GCST90018803	0.153139	ebi-a-GCST90018803
rs1501459	C	T	0.0288	0.045	0.523	476091	Hepatic bile duct cancer || id:ebi-a-GCST90018803	0.630071	ebi-a-GCST90018803
rs2602820	C	A	-0.0184	0.0443	0.677801	476091	Hepatic bile duct cancer || id:ebi-a-GCST90018803	0.711186	ebi-a-GCST90018803
rs10893300	T	C	0.0932	0.0575	0.1054	476091	Hepatic bile duct cancer || id:ebi-a-GCST90018803	0.25146	ebi-a-GCST90018803
rs16905575	G	T	-0.0088	0.0576	0.8783	476091	Hepatic bile duct cancer || id:ebi-a-GCST90018803	0.137262	ebi-a-GCST90018803
rs12772172	A	T	-0.1149	0.0541	0.0337901	476091	Hepatic bile duct cancer || id:ebi-a-GCST90018803	0.1706	ebi-a-GCST90018803
rs11238347	C	G	0.0752	0.0672	0.263	476091	Hepatic bile duct cancer || id:ebi-a-GCST90018803	0.903444	ebi-a-GCST90018803
rs9473599	C	T	0.0722	0.0785	0.3578	476091	Hepatic bile duct cancer || id:ebi-a-GCST90018803	0.0733706	ebi-a-GCST90018803
rs2295015	G	A	-0.0106	0.064	0.8681	476091	Hepatic bile duct cancer || id:ebi-a-GCST90018803	0.10757	ebi-a-GCST90018803
rs10108173	G	A	-0.0169	0.0403	0.6753	476091	Hepatic bile duct cancer || id:ebi-a-GCST90018803	0.513663	ebi-a-GCST90018803
rs2116081	C	T	-0.0215	0.041	0.5995	476091	Hepatic bile duct cancer || id:ebi-a-GCST90018803	0.498578	ebi-a-GCST90018803
rs969808	T	C	-0.1831	0.0622	0.00321899	476091	Hepatic bile duct cancer || id:ebi-a-GCST90018803	0.880368	ebi-a-GCST90018803
rs35503721	A	G	0.0164	0.0772	0.8315	476091	Hepatic bile duct cancer || id:ebi-a-GCST90018803	0.112366	ebi-a-GCST90018803
rs71517826	G	A	-0.0212	0.0762	0.7804	476091	Hepatic bile duct cancer || id:ebi-a-GCST90018803	0.123255	ebi-a-GCST90018803
rs10867175	G	T	0.0712	0.0751	0.3436	476091	Hepatic bile duct cancer || id:ebi-a-GCST90018803	0.082235	ebi-a-GCST90018803
rs2877111	A	G	-0.0254	0.092	0.7826	476091	Hepatic bile duct cancer || id:ebi-a-GCST90018803	0.0755533	ebi-a-GCST90018803
rs3888239	C	T	-0.0354	0.0424	0.4031	476091	Hepatic bile duct cancer || id:ebi-a-GCST90018803	0.626938	ebi-a-GCST90018803
rs627191	C	T	-0.0113	0.0734	0.8772	476091	Hepatic bile duct cancer || id:ebi-a-GCST90018803	0.861428	ebi-a-GCST90018803
rs79278812	A	C	-0.1429	0.0865	0.0987507	476091	Hepatic bile duct cancer || id:ebi-a-GCST90018803	0.0897542	ebi-a-GCST90018803
rs17614396	G	A	-0.0227	0.0483	0.6381	476091	Hepatic bile duct cancer || id:ebi-a-GCST90018803	0.227051	ebi-a-GCST90018803
rs12856032	C	G	0.082	0.0416	0.0489305	476091	Hepatic bile duct cancer || id:ebi-a-GCST90018803	0.615581	ebi-a-GCST90018803
rs78932264	G	A	0.0221	0.0869	0.7994	476091	Hepatic bile duct cancer || id:ebi-a-GCST90018803	0.0660445	ebi-a-GCST90018803
rs211830	A	G	0.0257	0.0403	0.5236	476091	Hepatic bile duct cancer || id:ebi-a-GCST90018803	0.493968	ebi-a-GCST90018803
rs73053986	G	T	0.0134	0.0459	0.7709	476091	Hepatic bile duct cancer || id:ebi-a-GCST90018803	0.310528	ebi-a-GCST90018803
rs2830113	T	C	0.0634	0.0731	0.3862	476091	Hepatic bile duct cancer || id:ebi-a-GCST90018803	0.0935281	ebi-a-GCST90018803
rs9975931	A	T	-0.0151	0.0433	0.727301	476091	Hepatic bile duct cancer || id:ebi-a-GCST90018803	0.402561	ebi-a-GCST90018803
rs11151567	A	G	0.1368	0.0897	0.1271	476091	Hepatic bile duct cancer || id:ebi-a-GCST90018803	0.135742	ebi-a-GCST90018803
rs9966911	G	C	-0.0392	0.0483	0.4171	476091	Hepatic bile duct cancer || id:ebi-a-GCST90018803	0.230716	ebi-a-GCST90018803
rs4903526	G	A	-0.0045	0.0413	0.9134	476091	Hepatic bile duct cancer || id:ebi-a-GCST90018803	0.593548	ebi-a-GCST90018803
rs4905720	G	A	-0.0422	0.0433	0.329	476091	Hepatic bile duct cancer || id:ebi-a-GCST90018803	0.599543	ebi-a-GCST90018803
rs10142830	A	G	-0.0568	0.0416	0.1726	476091	Hepatic bile duct cancer || id:ebi-a-GCST90018803	0.376941	ebi-a-GCST90018803
rs12586414	T	G	-0.0289	0.0506	0.568499	476091	Hepatic bile duct cancer || id:ebi-a-GCST90018803	0.205145	ebi-a-GCST90018803
rs76436065	T	A	0.0213	0.057	0.7089	476091	Hepatic bile duct cancer || id:ebi-a-GCST90018803	0.141599	ebi-a-GCST90018803
rs34667288	A	C	0.1022	0.0556	0.06608	476091	Hepatic bile duct cancer || id:ebi-a-GCST90018803	0.200074	ebi-a-GCST90018803
rs56095407	T	C	0.1659	0.0955	0.0824195	476091	Hepatic bile duct cancer || id:ebi-a-GCST90018803	0.0774276	ebi-a-GCST90018803
rs6077938	C	A	-0.0032	0.0408	0.9368	476091	Hepatic bile duct cancer || id:ebi-a-GCST90018803	0.416628	ebi-a-GCST90018803
rs72825932	C	T	-0.078	0.0682	0.2523	476091	Hepatic bile duct cancer || id:ebi-a-GCST90018803	0.152213	ebi-a-GCST90018803
rs10163217	A	G	0.0063	0.0449	0.8886	476091	Hepatic bile duct cancer || id:ebi-a-GCST90018803	0.302698	ebi-a-GCST90018803
rs11654723	A	G	0.0894	0.058	0.1232	476091	Hepatic bile duct cancer || id:ebi-a-GCST90018803	0.170361	ebi-a-GCST90018803
rs2321322	T	C	-0.0489	0.0407	0.2296	476091	Hepatic bile duct cancer || id:ebi-a-GCST90018803	0.437023	ebi-a-GCST90018803
rs7200268	C	T	-0.0899	0.0653	0.169	476091	Hepatic bile duct cancer || id:ebi-a-GCST90018803	0.17898	ebi-a-GCST90018803
rs2472614	C	G	0.1224	0.052	0.0185102	476091	Hepatic bile duct cancer || id:ebi-a-GCST90018803	0.259556	ebi-a-GCST90018803
rs7222487	T	G	-0.0065	0.0513	0.8985	476091	Hepatic bile duct cancer || id:ebi-a-GCST90018803	0.810885	ebi-a-GCST90018803
rs9672325	A	G	-0.0481	0.0425	0.2576	476091	Hepatic bile duct cancer || id:ebi-a-GCST90018803	0.606989	ebi-a-GCST90018803
rs16968570	G	C	0.033	0.0563	0.5572	476091	Hepatic bile duct cancer || id:ebi-a-GCST90018803	0.147975	ebi-a-GCST90018803
rs1995101	C	T	-0.0285	0.0695	0.681999	476091	Hepatic bile duct cancer || id:ebi-a-GCST90018803	0.0855107	ebi-a-GCST90018803
rs8057301	C	T	-0.012	0.0492	0.8071	476091	Hepatic bile duct cancer || id:ebi-a-GCST90018803	0.767022	ebi-a-GCST90018803
rs11081752	C	T	-0.0512	0.0484	0.2905	476091	Hepatic bile duct cancer || id:ebi-a-GCST90018803	0.220921	ebi-a-GCST90018803
rs2010979	G	A	-0.0216	0.0428	0.6132	476091	Hepatic bile duct cancer || id:ebi-a-GCST90018803	0.328128	ebi-a-GCST90018803
rs738684	T	C	0.0054	0.0493	0.913	476091	Hepatic bile duct cancer || id:ebi-a-GCST90018803	0.20716	ebi-a-GCST90018803
rs9606889	G	C	0.006	0.0567	0.9162	476091	Hepatic bile duct cancer || id:ebi-a-GCST90018803	0.193708	ebi-a-GCST90018803
rs75666428	G	A	0.0456	0.099	0.6453	476091	Hepatic bile duct cancer || id:ebi-a-GCST90018803	0.0485366	ebi-a-GCST90018803
rs10748117	C	A	-0.0158	0.0445	0.723299	476091	Hepatic bile duct cancer || id:ebi-a-GCST90018803	0.291398	ebi-a-GCST90018803
rs1931926	T	C	0.0378	0.0585	0.5178	476091	Hepatic bile duct cancer || id:ebi-a-GCST90018803	0.865148	ebi-a-GCST90018803
rs9524019	C	A	-0.1423	0.0491	0.003764	476091	Hepatic bile duct cancer || id:ebi-a-GCST90018803	0.429396	ebi-a-GCST90018803
rs11016289	A	G	-0.0493	0.0892	0.580301	476091	Hepatic bile duct cancer || id:ebi-a-GCST90018803	0.0839241	ebi-a-GCST90018803
rs28807761	A	G	0.0608	0.102	0.5512	476091	Hepatic bile duct cancer || id:ebi-a-GCST90018803	0.0631664	ebi-a-GCST90018803
rs182499200	A	C	0.0435	0.0511	0.3941	476091	Hepatic bile duct cancer || id:ebi-a-GCST90018803	0.281247	ebi-a-GCST90018803
rs146592308	A	G	0.0201	0.0554	0.7166	476091	Hepatic bile duct cancer || id:ebi-a-GCST90018803	0.168244	ebi-a-GCST90018803
rs4146665	A	G	-0.0269	0.0435	0.5364	475638	Hepatic cancer || id:ebi-a-GCST90018858	0.810626	ebi-a-GCST90018858
rs12477082	T	C	-0.0465	0.0507	0.36	475638	Hepatic cancer || id:ebi-a-GCST90018858	0.845139	ebi-a-GCST90018858
rs75330895	G	A	0.1001	0.1	0.3168	475638	Hepatic cancer || id:ebi-a-GCST90018858	0.0608029	ebi-a-GCST90018858
rs11209635	G	T	-0.0255	0.0326	0.4347	475638	Hepatic cancer || id:ebi-a-GCST90018858	0.169647	ebi-a-GCST90018858
rs35531178	A	G	-0.0556	0.0821	0.4982	475638	Hepatic cancer || id:ebi-a-GCST90018858	0.143639	ebi-a-GCST90018858
rs228550	G	A	-0.0113	0.0333	0.7335	475638	Hepatic cancer || id:ebi-a-GCST90018858	0.238637	ebi-a-GCST90018858
rs2291638	G	A	0.0202	0.0288	0.4828	475638	Hepatic cancer || id:ebi-a-GCST90018858	0.407583	ebi-a-GCST90018858
rs72785195	A	T	0.0203	0.058	0.7262	475638	Hepatic cancer || id:ebi-a-GCST90018858	0.12754	ebi-a-GCST90018858
rs72908203	A	G	0.0462	0.0857	0.5895	475638	Hepatic cancer || id:ebi-a-GCST90018858	0.0639945	ebi-a-GCST90018858
rs13394500	C	T	-0.0837	0.0785	0.2864	475638	Hepatic cancer || id:ebi-a-GCST90018858	0.689908	ebi-a-GCST90018858
rs11683903	C	T	0.0333	0.0314	0.2896	475638	Hepatic cancer || id:ebi-a-GCST90018858	0.316133	ebi-a-GCST90018858
rs67220535	G	A	0.0862	0.1038	0.4064	475638	Hepatic cancer || id:ebi-a-GCST90018858	0.143624	ebi-a-GCST90018858
rs11117608	A	G	0.0363	0.039	0.3518	475638	Hepatic cancer || id:ebi-a-GCST90018858	0.727535	ebi-a-GCST90018858
rs2185282	T	C	0.0199	0.0394	0.6137	475638	Hepatic cancer || id:ebi-a-GCST90018858	0.162082	ebi-a-GCST90018858
rs11897498	A	T	-0.1093	0.1043	0.2943	475638	Hepatic cancer || id:ebi-a-GCST90018858	0.144	ebi-a-GCST90018858
rs12141775	G	A	-0.0646	0.0372	0.0821997	475638	Hepatic cancer || id:ebi-a-GCST90018858	0.288155	ebi-a-GCST90018858
rs78761638	A	G	0.1616	0.1282	0.2075	475638	Hepatic cancer || id:ebi-a-GCST90018858	0.0894039	ebi-a-GCST90018858
rs114996784	A	G	-0.0281	0.0295	0.3408	475638	Hepatic cancer || id:ebi-a-GCST90018858	0.285596	ebi-a-GCST90018858
rs62138459	C	T	-0.0036	0.0327	0.9118	475638	Hepatic cancer || id:ebi-a-GCST90018858	0.203105	ebi-a-GCST90018858
rs11125679	T	C	0.0308	0.0327	0.3451	475638	Hepatic cancer || id:ebi-a-GCST90018858	0.486167	ebi-a-GCST90018858
rs13131366	G	A	0.048	0.1145	0.6748	475638	Hepatic cancer || id:ebi-a-GCST90018858	0.117759	ebi-a-GCST90018858
rs62302688	A	G	0.0224	0.1283	0.8613	475638	Hepatic cancer || id:ebi-a-GCST90018858	0.0909692	ebi-a-GCST90018858
rs61732241	T	C	-0.2171	0.1174	0.0644199	475638	Hepatic cancer || id:ebi-a-GCST90018858	0.10558	ebi-a-GCST90018858
rs35007550	T	G	-0.0425	0.0414	0.3051	475638	Hepatic cancer || id:ebi-a-GCST90018858	0.254708	ebi-a-GCST90018858
rs67274834	C	T	-0.0199	0.0548	0.7166	475638	Hepatic cancer || id:ebi-a-GCST90018858	0.185041	ebi-a-GCST90018858
rs6656057	C	A	-0.0531	0.0718	0.4596	475638	Hepatic cancer || id:ebi-a-GCST90018858	0.936434	ebi-a-GCST90018858
rs56728757	A	G	-0.0246	0.0335	0.4636	475638	Hepatic cancer || id:ebi-a-GCST90018858	0.162685	ebi-a-GCST90018858
rs6801640	C	T	-0.0437	0.0592	0.4603	475638	Hepatic cancer || id:ebi-a-GCST90018858	0.118596	ebi-a-GCST90018858
rs3813792	T	G	-0.0259	0.0345	0.4536	475638	Hepatic cancer || id:ebi-a-GCST90018858	0.386142	ebi-a-GCST90018858
rs74512061	T	C	0.0932	0.1166	0.4241	475638	Hepatic cancer || id:ebi-a-GCST90018858	0.107049	ebi-a-GCST90018858
rs10054504	C	T	0.0286	0.0309	0.3547	475638	Hepatic cancer || id:ebi-a-GCST90018858	0.753785	ebi-a-GCST90018858
rs2877111	A	G	0.0396	0.148	0.7892	475638	Hepatic cancer || id:ebi-a-GCST90018858	0.0755436	ebi-a-GCST90018858
rs72640107	A	G	0.0165	0.0385	0.669	475638	Hepatic cancer || id:ebi-a-GCST90018858	0.148141	ebi-a-GCST90018858
rs78924683	A	C	-0.0131	0.1294	0.9195	475638	Hepatic cancer || id:ebi-a-GCST90018858	0.0843598	ebi-a-GCST90018858
rs17628768	T	C	0.2033	0.1285	0.1136	475638	Hepatic cancer || id:ebi-a-GCST90018858	0.08984	ebi-a-GCST90018858
rs2115816	G	A	0.0363	0.0297	0.2218	475638	Hepatic cancer || id:ebi-a-GCST90018858	0.640959	ebi-a-GCST90018858
rs10839845	T	G	-0.0465	0.066	0.4815	475638	Hepatic cancer || id:ebi-a-GCST90018858	0.0704655	ebi-a-GCST90018858
rs79289920	G	C	0.01	0.0492	0.8389	475638	Hepatic cancer || id:ebi-a-GCST90018858	0.0726507	ebi-a-GCST90018858
rs2058540	C	T	0.0177	0.0302	0.558399	475638	Hepatic cancer || id:ebi-a-GCST90018858	0.344574	ebi-a-GCST90018858
rs4730203	A	G	-0.0083	0.0298	0.782099	475638	Hepatic cancer || id:ebi-a-GCST90018858	0.229928	ebi-a-GCST90018858
rs73214486	C	T	-0.0746	0.0687	0.2773	475638	Hepatic cancer || id:ebi-a-GCST90018858	0.110412	ebi-a-GCST90018858
rs35914742	C	T	0.0103	0.0304	0.7363	475638	Hepatic cancer || id:ebi-a-GCST90018858	0.398112	ebi-a-GCST90018858
rs67549880	C	T	0.0173	0.046	0.7067	475638	Hepatic cancer || id:ebi-a-GCST90018858	0.0748498	ebi-a-GCST90018858
rs1209	T	G	0.015	0.029	0.6042	475638	Hepatic cancer || id:ebi-a-GCST90018858	0.599567	ebi-a-GCST90018858
rs10739200	T	C	0.0339	0.0324	0.2948	475638	Hepatic cancer || id:ebi-a-GCST90018858	0.240971	ebi-a-GCST90018858
rs4614053	T	C	0.0129	0.0319	0.6853	475638	Hepatic cancer || id:ebi-a-GCST90018858	0.457653	ebi-a-GCST90018858
rs7582082	A	C	-0.0933	0.0353	0.00831496	475638	Hepatic cancer || id:ebi-a-GCST90018858	0.445164	ebi-a-GCST90018858
rs4895004	G	A	-0.0494	0.0449	0.2711	475638	Hepatic cancer || id:ebi-a-GCST90018858	0.181817	ebi-a-GCST90018858
rs12106675	C	G	0.0066	0.0373	0.8606	475638	Hepatic cancer || id:ebi-a-GCST90018858	0.111741	ebi-a-GCST90018858
rs73940660	C	T	-0.0271	0.2016	0.8932	475638	Hepatic cancer || id:ebi-a-GCST90018858	0.0628564	ebi-a-GCST90018858
rs7270634	T	C	0.0823	0.0661	0.2133	475638	Hepatic cancer || id:ebi-a-GCST90018858	0.127314	ebi-a-GCST90018858
rs2069316	C	T	-0.0611	0.0958	0.524	475638	Hepatic cancer || id:ebi-a-GCST90018858	0.185815	ebi-a-GCST90018858
rs11874270	G	A	0.0389	0.0506	0.4414	475638	Hepatic cancer || id:ebi-a-GCST90018858	0.364669	ebi-a-GCST90018858
rs6077938	C	A	-0.0377	0.0293	0.1975	475638	Hepatic cancer || id:ebi-a-GCST90018858	0.416532	ebi-a-GCST90018858
rs55794051	C	G	0.1513	0.0838	0.0707897	475638	Hepatic cancer || id:ebi-a-GCST90018858	0.106549	ebi-a-GCST90018858
rs2618621	T	C	-0.0496	0.0367	0.1764	475638	Hepatic cancer || id:ebi-a-GCST90018858	0.15974	ebi-a-GCST90018858
rs62062084	A	G	-0.175	0.1328	0.1875	475638	Hepatic cancer || id:ebi-a-GCST90018858	0.152198	ebi-a-GCST90018858
rs6091074	T	C	0.0128	0.0777	0.8687	475638	Hepatic cancer || id:ebi-a-GCST90018858	0.914107	ebi-a-GCST90018858
rs2838789	A	G	0.0179	0.0384	0.6417	475638	Hepatic cancer || id:ebi-a-GCST90018858	0.136772	ebi-a-GCST90018858
rs2330986	G	T	0.1358	0.1354	0.3159	475638	Hepatic cancer || id:ebi-a-GCST90018858	0.0821466	ebi-a-GCST90018858
rs11231384	T	A	0.0336	0.0304	0.2688	475638	Hepatic cancer || id:ebi-a-GCST90018858	0.219507	ebi-a-GCST90018858
rs116983205	C	T	-0.0059	0.0735	0.9362	475638	Hepatic cancer || id:ebi-a-GCST90018858	0.0468599	ebi-a-GCST90018858
rs494463	T	A	0.0145	0.0299	0.6272	475638	Hepatic cancer || id:ebi-a-GCST90018858	0.276975	ebi-a-GCST90018858
rs4886604	G	A	-0.0037	0.0297	0.9016	475638	Hepatic cancer || id:ebi-a-GCST90018858	0.290564	ebi-a-GCST90018858
rs79278812	A	C	-0.1431	0.1319	0.2778	475638	Hepatic cancer || id:ebi-a-GCST90018858	0.0897592	ebi-a-GCST90018858
rs142690890	T	C	-0.224	0.158	0.1563	475638	Hepatic cancer || id:ebi-a-GCST90018858	0.0553373	ebi-a-GCST90018858
rs6503250	C	T	-0.007	0.034	0.8376	475638	Hepatic cancer || id:ebi-a-GCST90018858	0.45827	ebi-a-GCST90018858
rs1995101	C	T	-0.0258	0.0415	0.5346	475638	Hepatic cancer || id:ebi-a-GCST90018858	0.0856999	ebi-a-GCST90018858
rs8076551	G	C	-0.0339	0.0299	0.2563	475638	Hepatic cancer || id:ebi-a-GCST90018858	0.703744	ebi-a-GCST90018858
rs198196	G	A	-0.2371	0.1167	0.0421502	475638	Hepatic cancer || id:ebi-a-GCST90018858	0.212842	ebi-a-GCST90018858
rs34307429	C	A	0.1466	0.1165	0.2083	475638	Hepatic cancer || id:ebi-a-GCST90018858	0.106926	ebi-a-GCST90018858
rs72804668	G	T	-0.0008	0.1183	0.9948	475638	Hepatic cancer || id:ebi-a-GCST90018858	0.0747591	ebi-a-GCST90018858
rs7222487	T	G	0.0573	0.031	0.0642999	475638	Hepatic cancer || id:ebi-a-GCST90018858	0.810421	ebi-a-GCST90018858
rs2472614	C	G	-0.0485	0.0308	0.1159	475638	Hepatic cancer || id:ebi-a-GCST90018858	0.26058	ebi-a-GCST90018858
rs11654723	A	G	0.0428	0.0305	0.1601	475638	Hepatic cancer || id:ebi-a-GCST90018858	0.17137	ebi-a-GCST90018858
rs429921	G	A	-0.0164	0.032	0.608001	475638	Hepatic cancer || id:ebi-a-GCST90018858	0.602671	ebi-a-GCST90018858
rs4836877	C	A	-0.0125	0.0299	0.6762	475638	Hepatic cancer || id:ebi-a-GCST90018858	0.244506	ebi-a-GCST90018858
rs59283786	C	T	0.0029	0.0291	0.9212	475638	Hepatic cancer || id:ebi-a-GCST90018858	0.433215	ebi-a-GCST90018858
rs10983642	G	C	0.002	0.0338	0.9533	475638	Hepatic cancer || id:ebi-a-GCST90018858	0.137619	ebi-a-GCST90018858
rs35112016	A	G	0.0653	0.0347	0.0593499	475638	Hepatic cancer || id:ebi-a-GCST90018858	0.141883	ebi-a-GCST90018858
rs142273916	G	A	-0.0449	0.0597	0.4516	475638	Hepatic cancer || id:ebi-a-GCST90018858	0.0644287	ebi-a-GCST90018858
rs1501459	C	T	-0.0041	0.0394	0.9165	475638	Hepatic cancer || id:ebi-a-GCST90018858	0.630739	ebi-a-GCST90018858
rs6842379	C	T	0.0258	0.0374	0.490601	475638	Hepatic cancer || id:ebi-a-GCST90018858	0.364789	ebi-a-GCST90018858
rs115675306	T	C	0.0296	0.1636	0.8566	475638	Hepatic cancer || id:ebi-a-GCST90018858	0.0564242	ebi-a-GCST90018858
rs1283671	T	C	-0.0131	0.0454	0.7723	475638	Hepatic cancer || id:ebi-a-GCST90018858	0.121683	ebi-a-GCST90018858
rs2116081	C	T	0.0056	0.0298	0.8501	475638	Hepatic cancer || id:ebi-a-GCST90018858	0.498164	ebi-a-GCST90018858
rs1369450	C	A	-0.0061	0.0301	0.8399	475638	Hepatic cancer || id:ebi-a-GCST90018858	0.557036	ebi-a-GCST90018858
rs1481513	G	A	-0.0211	0.0397	0.5943	475638	Hepatic cancer || id:ebi-a-GCST90018858	0.350068	ebi-a-GCST90018858
rs1429955	T	C	-0.0642	0.0346	0.0637793	475638	Hepatic cancer || id:ebi-a-GCST90018858	0.629775	ebi-a-GCST90018858
rs77790822	A	G	-0.0141	0.0587	0.8101	475638	Hepatic cancer || id:ebi-a-GCST90018858	0.071179	ebi-a-GCST90018858
rs7777658	T	C	0.0806	0.0386	0.0366404	475638	Hepatic cancer || id:ebi-a-GCST90018858	0.112401	ebi-a-GCST90018858
rs17550530	A	T	0.0432	0.0396	0.2753	475638	Hepatic cancer || id:ebi-a-GCST90018858	0.296402	ebi-a-GCST90018858
rs80327394	T	C	0.053	0.1003	0.596901	475638	Hepatic cancer || id:ebi-a-GCST90018858	0.0417298	ebi-a-GCST90018858
rs10519703	G	A	0.0068	0.0628	0.9136	475638	Hepatic cancer || id:ebi-a-GCST90018858	0.0902867	ebi-a-GCST90018858
rs2490032	A	G	-0.0359	0.0331	0.2784	475638	Hepatic cancer || id:ebi-a-GCST90018858	0.793634	ebi-a-GCST90018858
rs6916598	A	G	0.0044	0.1621	0.9783	475638	Hepatic cancer || id:ebi-a-GCST90018858	0.0967213	ebi-a-GCST90018858
rs4957852	T	C	0.0424	0.0293	0.1476	475638	Hepatic cancer || id:ebi-a-GCST90018858	0.570431	ebi-a-GCST90018858
rs4371845	A	G	-0.0199	0.0462	0.6664	475638	Hepatic cancer || id:ebi-a-GCST90018858	0.658668	ebi-a-GCST90018858
rs11722292	C	T	-0.0099	0.0317	0.7539	475638	Hepatic cancer || id:ebi-a-GCST90018858	0.382172	ebi-a-GCST90018858
rs77447965	G	A	-0.0327	0.0388	0.3995	475638	Hepatic cancer || id:ebi-a-GCST90018858	0.110313	ebi-a-GCST90018858
rs6866720	T	C	-0.0403	0.0345	0.2425	475638	Hepatic cancer || id:ebi-a-GCST90018858	0.717083	ebi-a-GCST90018858
rs17160710	T	G	0.0689	0.0586	0.2397	475638	Hepatic cancer || id:ebi-a-GCST90018858	0.0775334	ebi-a-GCST90018858
rs67792501	G	A	-0.055	0.0735	0.454	475638	Hepatic cancer || id:ebi-a-GCST90018858	0.20119	ebi-a-GCST90018858
rs6460810	A	G	-0.0121	0.0308	0.6944	475638	Hepatic cancer || id:ebi-a-GCST90018858	0.676912	ebi-a-GCST90018858
rs10081254	T	C	0.0575	0.0566	0.3095	475638	Hepatic cancer || id:ebi-a-GCST90018858	0.0662872	ebi-a-GCST90018858
rs1623138	G	A	-0.0344	0.0299	0.2502	475638	Hepatic cancer || id:ebi-a-GCST90018858	0.406595	ebi-a-GCST90018858
rs2864449	C	A	-0.0169	0.0293	0.564901	475638	Hepatic cancer || id:ebi-a-GCST90018858	0.515346	ebi-a-GCST90018858
rs3779412	C	T	-0.4072	0.1808	0.02434	475638	Hepatic cancer || id:ebi-a-GCST90018858	0.0759492	ebi-a-GCST90018858
rs17315740	C	T	0.001	0.0992	0.992	475638	Hepatic cancer || id:ebi-a-GCST90018858	0.173116	ebi-a-GCST90018858
rs2974276	T	C	0.0424	0.0526	0.4197	475638	Hepatic cancer || id:ebi-a-GCST90018858	0.0951699	ebi-a-GCST90018858
rs12305941	G	A	-0.034	0.0302	0.2611	475638	Hepatic cancer || id:ebi-a-GCST90018858	0.339682	ebi-a-GCST90018858
rs7307114	A	C	-0.0356	0.0385	0.3562	475638	Hepatic cancer || id:ebi-a-GCST90018858	0.194988	ebi-a-GCST90018858
rs75626896	T	C	0.4999	0.181	0.00573495	475638	Hepatic cancer || id:ebi-a-GCST90018858	0.0506347	ebi-a-GCST90018858
rs10148195	T	C	0.0856	0.0978	0.3819	475638	Hepatic cancer || id:ebi-a-GCST90018858	0.112477	ebi-a-GCST90018858
rs12885618	A	G	0.0207	0.0303	0.4956	475638	Hepatic cancer || id:ebi-a-GCST90018858	0.320688	ebi-a-GCST90018858
rs210388	A	G	-0.0124	0.0358	0.7284	475638	Hepatic cancer || id:ebi-a-GCST90018858	0.728293	ebi-a-GCST90018858
rs8008060	G	C	0.0044	0.0291	0.8785	475638	Hepatic cancer || id:ebi-a-GCST90018858	0.505359	ebi-a-GCST90018858
rs4770308	G	A	-0.0289	0.0342	0.399	475638	Hepatic cancer || id:ebi-a-GCST90018858	0.822266	ebi-a-GCST90018858
rs1026059	A	G	-0.081	0.0359	0.0240702	475638	Hepatic cancer || id:ebi-a-GCST90018858	0.66783	ebi-a-GCST90018858
rs12583353	G	A	0.0478	0.0319	0.1343	475638	Hepatic cancer || id:ebi-a-GCST90018858	0.164051	ebi-a-GCST90018858
rs2896252	A	T	-0.0628	0.0589	0.286	475638	Hepatic cancer || id:ebi-a-GCST90018858	0.635272	ebi-a-GCST90018858
rs3194551	G	A	-0.0428	0.0636	0.5012	475638	Hepatic cancer || id:ebi-a-GCST90018858	0.796344	ebi-a-GCST90018858
rs12482121	C	T	-0.0822	0.0306	0.00711607	475638	Hepatic cancer || id:ebi-a-GCST90018858	0.254107	ebi-a-GCST90018858
rs848643	A	G	-0.0007	0.0305	0.9822	475638	Hepatic cancer || id:ebi-a-GCST90018858	0.308081	ebi-a-GCST90018858
rs28514770	G	C	0.1054	0.0447	0.0182701	475638	Hepatic cancer || id:ebi-a-GCST90018858	0.247655	ebi-a-GCST90018858
rs10221687	G	A	0.0104	0.0344	0.7626	475638	Hepatic cancer || id:ebi-a-GCST90018858	0.224991	ebi-a-GCST90018858
rs355588	A	G	0.2128	0.1548	0.1691	475638	Hepatic cancer || id:ebi-a-GCST90018858	0.937896	ebi-a-GCST90018858
rs2031959	G	T	-0.0086	0.0321	0.7897	475638	Hepatic cancer || id:ebi-a-GCST90018858	0.321536	ebi-a-GCST90018858
rs10908512	T	C	0.0188	0.0318	0.554201	475638	Hepatic cancer || id:ebi-a-GCST90018858	0.468518	ebi-a-GCST90018858
rs139247870	C	G	0.0305	0.0531	0.5662	475638	Hepatic cancer || id:ebi-a-GCST90018858	0.0858363	ebi-a-GCST90018858
rs12028060	T	C	-0.017	0.0323	0.5992	475638	Hepatic cancer || id:ebi-a-GCST90018858	0.260987	ebi-a-GCST90018858
rs10802996	G	C	0.0078	0.0342	0.819	475638	Hepatic cancer || id:ebi-a-GCST90018858	0.266497	ebi-a-GCST90018858
rs707111	T	A	-0.0356	0.0675	0.5978	475638	Hepatic cancer || id:ebi-a-GCST90018858	0.909735	ebi-a-GCST90018858
rs17043487	G	T	-0.0726	0.0359	0.0432902	475638	Hepatic cancer || id:ebi-a-GCST90018858	0.107526	ebi-a-GCST90018858
rs12132105	A	G	0.0129	0.0873	0.8826	475638	Hepatic cancer || id:ebi-a-GCST90018858	0.0471928	ebi-a-GCST90018858
rs749918	G	A	0.0392	0.052	0.4505	475638	Hepatic cancer || id:ebi-a-GCST90018858	0.075227	ebi-a-GCST90018858
rs3863945	C	G	-0.0072	0.0305	0.8121	475638	Hepatic cancer || id:ebi-a-GCST90018858	0.338527	ebi-a-GCST90018858
rs17634797	A	G	0.2016	0.1109	0.06897	475638	Hepatic cancer || id:ebi-a-GCST90018858	0.124722	ebi-a-GCST90018858
rs7624605	A	C	0.0015	0.0306	0.9617	475638	Hepatic cancer || id:ebi-a-GCST90018858	0.275814	ebi-a-GCST90018858
rs62228538	C	T	-0.2232	0.133	0.0932803	475638	Hepatic cancer || id:ebi-a-GCST90018858	0.0916916	ebi-a-GCST90018858
rs28578546	C	G	-0.041	0.0395	0.2996	475638	Hepatic cancer || id:ebi-a-GCST90018858	0.166209	ebi-a-GCST90018858
rs16890598	T	C	0.063	0.043	0.1434	475638	Hepatic cancer || id:ebi-a-GCST90018858	0.154634	ebi-a-GCST90018858
rs76350290	G	A	0.1733	0.1396	0.2143	475638	Hepatic cancer || id:ebi-a-GCST90018858	0.077259	ebi-a-GCST90018858
rs74889211	T	C	-0.1356	0.1326	0.3063	475638	Hepatic cancer || id:ebi-a-GCST90018858	0.0910201	ebi-a-GCST90018858
rs59106012	C	T	0.073	0.0299	0.0147901	475638	Hepatic cancer || id:ebi-a-GCST90018858	0.345395	ebi-a-GCST90018858
rs7433098	C	T	-0.0102	0.0514	0.8424	475638	Hepatic cancer || id:ebi-a-GCST90018858	0.895853	ebi-a-GCST90018858
rs35197233	G	T	0.0958	0.0941	0.3087	475638	Hepatic cancer || id:ebi-a-GCST90018858	0.0662709	ebi-a-GCST90018858
rs9312686	C	T	0.2071	0.1729	0.2311	475638	Hepatic cancer || id:ebi-a-GCST90018858	0.0517754	ebi-a-GCST90018858
rs11710744	C	T	0.0332	0.0827	0.6878	475638	Hepatic cancer || id:ebi-a-GCST90018858	0.165129	ebi-a-GCST90018858
rs1523918	G	A	-0.0759	0.0296	0.01032	475638	Hepatic cancer || id:ebi-a-GCST90018858	0.506134	ebi-a-GCST90018858
rs3731529	T	A	-0.1389	0.1214	0.2527	475638	Hepatic cancer || id:ebi-a-GCST90018858	0.211983	ebi-a-GCST90018858
rs342123	T	C	0.0786	0.0577	0.173	475638	Hepatic cancer || id:ebi-a-GCST90018858	0.682591	ebi-a-GCST90018858
rs62123793	T	C	-0.0126	0.0434	0.7712	475638	Hepatic cancer || id:ebi-a-GCST90018858	0.210857	ebi-a-GCST90018858
rs10924813	G	A	0.0821	0.1563	0.5995	475638	Hepatic cancer || id:ebi-a-GCST90018858	0.10431	ebi-a-GCST90018858
rs3888239	C	T	-0.0053	0.0316	0.8661	475638	Hepatic cancer || id:ebi-a-GCST90018858	0.627255	ebi-a-GCST90018858
rs17292684	C	A	-0.2108	0.1516	0.1646	475638	Hepatic cancer || id:ebi-a-GCST90018858	0.0612674	ebi-a-GCST90018858
rs35012725	T	C	0.0447	0.1494	0.7648	475638	Hepatic cancer || id:ebi-a-GCST90018858	0.0462375	ebi-a-GCST90018858
rs12493243	G	A	-0.0057	0.0391	0.8841	475638	Hepatic cancer || id:ebi-a-GCST90018858	0.15235	ebi-a-GCST90018858
rs9834904	T	C	0.0028	0.0923	0.9761	475638	Hepatic cancer || id:ebi-a-GCST90018858	0.122558	ebi-a-GCST90018858
rs9790437	G	A	-0.1222	0.0851	0.1511	475638	Hepatic cancer || id:ebi-a-GCST90018858	0.752413	ebi-a-GCST90018858
rs7686744	T	C	-0.0148	0.0287	0.604901	475638	Hepatic cancer || id:ebi-a-GCST90018858	0.475031	ebi-a-GCST90018858
rs340202	C	A	0.0627	0.0534	0.2404	475638	Hepatic cancer || id:ebi-a-GCST90018858	0.25588	ebi-a-GCST90018858
rs13120784	T	C	-0.0629	0.0312	0.0434901	475638	Hepatic cancer || id:ebi-a-GCST90018858	0.621203	ebi-a-GCST90018858
rs7656419	T	G	0.0188	0.0508	0.712	475638	Hepatic cancer || id:ebi-a-GCST90018858	0.124922	ebi-a-GCST90018858
rs6555076	T	C	0.0511	0.0294	0.0817297	475638	Hepatic cancer || id:ebi-a-GCST90018858	0.468701	ebi-a-GCST90018858
rs62425173	C	A	0.0191	0.1329	0.886	475638	Hepatic cancer || id:ebi-a-GCST90018858	0.074593	ebi-a-GCST90018858
rs13244141	T	C	0.1504	0.0818	0.06615	475638	Hepatic cancer || id:ebi-a-GCST90018858	0.049187	ebi-a-GCST90018858
rs1873933	A	G	0.0066	0.035	0.8506	475638	Hepatic cancer || id:ebi-a-GCST90018858	0.439206	ebi-a-GCST90018858
rs12531796	G	A	-0.0098	0.038	0.7963	475638	Hepatic cancer || id:ebi-a-GCST90018858	0.123371	ebi-a-GCST90018858
rs4721471	A	T	0.0567	0.0359	0.1143	475638	Hepatic cancer || id:ebi-a-GCST90018858	0.244619	ebi-a-GCST90018858
rs2617998	C	G	-0.0077	0.038	0.8387	475638	Hepatic cancer || id:ebi-a-GCST90018858	0.887529	ebi-a-GCST90018858
rs113953116	A	G	0.0284	0.0391	0.4678	475638	Hepatic cancer || id:ebi-a-GCST90018858	0.0890321	ebi-a-GCST90018858
rs2502107	G	C	-0.014	0.0313	0.655101	475638	Hepatic cancer || id:ebi-a-GCST90018858	0.215456	ebi-a-GCST90018858
rs113280186	C	A	0.1067	0.1204	0.3755	475638	Hepatic cancer || id:ebi-a-GCST90018858	0.103317	ebi-a-GCST90018858
rs7031650	G	T	-0.0229	0.0616	0.7105	475638	Hepatic cancer || id:ebi-a-GCST90018858	0.0685812	ebi-a-GCST90018858
rs2039977	C	T	0.0476	0.0815	0.559399	475638	Hepatic cancer || id:ebi-a-GCST90018858	0.296714	ebi-a-GCST90018858
rs10840165	C	T	-0.0115	0.0303	0.7031	475638	Hepatic cancer || id:ebi-a-GCST90018858	0.349617	ebi-a-GCST90018858
rs7902879	G	C	-0.0153	0.0692	0.8245	475638	Hepatic cancer || id:ebi-a-GCST90018858	0.192298	ebi-a-GCST90018858
rs11016289	A	G	-0.0697	0.1308	0.5939	475638	Hepatic cancer || id:ebi-a-GCST90018858	0.0839284	ebi-a-GCST90018858
rs10997916	A	G	-0.0292	0.0611	0.632	475638	Hepatic cancer || id:ebi-a-GCST90018858	0.24722	ebi-a-GCST90018858
rs11238347	C	G	-0.0623	0.0391	0.111	475638	Hepatic cancer || id:ebi-a-GCST90018858	0.90314	ebi-a-GCST90018858
rs10225986	T	C	-0.0056	0.0483	0.9075	475638	Hepatic cancer || id:ebi-a-GCST90018858	0.115225	ebi-a-GCST90018858
rs79565510	T	A	-0.0855	0.175	0.625101	475638	Hepatic cancer || id:ebi-a-GCST90018858	0.0522001	ebi-a-GCST90018858
rs61882555	G	T	0.0838	0.037	0.0237498	475638	Hepatic cancer || id:ebi-a-GCST90018858	0.19599	ebi-a-GCST90018858
rs1823186	G	C	0.0796	0.035	0.0228702	475638	Hepatic cancer || id:ebi-a-GCST90018858	0.871116	ebi-a-GCST90018858
rs3782447	C	A	0.0328	0.0353	0.3523	475638	Hepatic cancer || id:ebi-a-GCST90018858	0.490396	ebi-a-GCST90018858
rs145394343	T	G	-0.0799	0.0838	0.3408	475638	Hepatic cancer || id:ebi-a-GCST90018858	0.0572977	ebi-a-GCST90018858
rs35354721	C	T	0.0274	0.0426	0.5199	475638	Hepatic cancer || id:ebi-a-GCST90018858	0.115901	ebi-a-GCST90018858
rs7294425	G	A	-0.0798	0.0921	0.3864	475638	Hepatic cancer || id:ebi-a-GCST90018858	0.869585	ebi-a-GCST90018858
rs755772	C	T	0.083	0.0317	0.00889795	475638	Hepatic cancer || id:ebi-a-GCST90018858	0.275146	ebi-a-GCST90018858
rs35175134	A	T	0.0265	0.0333	0.4263	475638	Hepatic cancer || id:ebi-a-GCST90018858	0.311985	ebi-a-GCST90018858
rs77910269	A	G	0.0703	0.0438	0.1085	475638	Hepatic cancer || id:ebi-a-GCST90018858	0.0978498	ebi-a-GCST90018858
rs2249499	G	C	0.0062	0.0325	0.8487	475638	Hepatic cancer || id:ebi-a-GCST90018858	0.197417	ebi-a-GCST90018858
rs472420	A	G	-0.0073	0.0427	0.8635	475638	Hepatic cancer || id:ebi-a-GCST90018858	0.858516	ebi-a-GCST90018858
rs1624289	G	A	-0.0509	0.0313	0.1039	475638	Hepatic cancer || id:ebi-a-GCST90018858	0.279193	ebi-a-GCST90018858
rs13354432	G	A	-0.2399	0.1457	0.0996598	475638	Hepatic cancer || id:ebi-a-GCST90018858	0.0638561	ebi-a-GCST90018858
rs77758196	A	G	0.162	0.1728	0.3484	475638	Hepatic cancer || id:ebi-a-GCST90018858	0.0491595	ebi-a-GCST90018858
rs2157798	C	T	0.0204	0.0405	0.6144	475638	Hepatic cancer || id:ebi-a-GCST90018858	0.309671	ebi-a-GCST90018858
rs1882086	A	C	-0.0286	0.0301	0.3426	475638	Hepatic cancer || id:ebi-a-GCST90018858	0.709584	ebi-a-GCST90018858
rs2784606	T	G	-0.0068	0.0307	0.8238	475638	Hepatic cancer || id:ebi-a-GCST90018858	0.174955	ebi-a-GCST90018858
rs6468581	T	A	0.0129	0.0349	0.712801	475638	Hepatic cancer || id:ebi-a-GCST90018858	0.621802	ebi-a-GCST90018858
rs36117378	G	C	-0.07	0.1131	0.536	475638	Hepatic cancer || id:ebi-a-GCST90018858	0.131696	ebi-a-GCST90018858
rs6453108	G	A	-0.0367	0.0451	0.4163	475638	Hepatic cancer || id:ebi-a-GCST90018858	0.129817	ebi-a-GCST90018858
rs7084649	C	T	-0.0298	0.0465	0.5221	475638	Hepatic cancer || id:ebi-a-GCST90018858	0.0774746	ebi-a-GCST90018858
rs12576500	C	T	-0.0679	0.0331	0.0398896	475638	Hepatic cancer || id:ebi-a-GCST90018858	0.259169	ebi-a-GCST90018858
rs34464519	G	A	-0.2682	0.1467	0.0675398	475638	Hepatic cancer || id:ebi-a-GCST90018858	0.0351573	ebi-a-GCST90018858
rs876400	T	C	-0.0785	0.03	0.00902693	475638	Hepatic cancer || id:ebi-a-GCST90018858	0.284711	ebi-a-GCST90018858
rs62562580	G	C	-0.0334	0.0438	0.4466	475638	Hepatic cancer || id:ebi-a-GCST90018858	0.185519	ebi-a-GCST90018858
rs10978947	A	G	0.0027	0.0304	0.9295	475638	Hepatic cancer || id:ebi-a-GCST90018858	0.169348	ebi-a-GCST90018858
rs138415548	G	A	-0.0637	0.1625	0.6949	475638	Hepatic cancer || id:ebi-a-GCST90018858	0.0586537	ebi-a-GCST90018858
rs11793039	C	A	0.0509	0.1549	0.7426	475638	Hepatic cancer || id:ebi-a-GCST90018858	0.0669486	ebi-a-GCST90018858
rs6420260	G	A	0.0517	0.0312	0.0970801	475638	Hepatic cancer || id:ebi-a-GCST90018858	0.63582	ebi-a-GCST90018858
rs7983443	C	T	-0.0107	0.0307	0.7267	475638	Hepatic cancer || id:ebi-a-GCST90018858	0.703611	ebi-a-GCST90018858
rs9524019	C	A	-0.0641	0.0614	0.2963	475638	Hepatic cancer || id:ebi-a-GCST90018858	0.428232	ebi-a-GCST90018858
rs627191	C	T	0.0837	0.1085	0.4406	475638	Hepatic cancer || id:ebi-a-GCST90018858	0.861438	ebi-a-GCST90018858
rs74962111	A	G	0.3125	0.1775	0.0782402	475638	Hepatic cancer || id:ebi-a-GCST90018858	0.0485314	ebi-a-GCST90018858
rs11180516	G	T	-0.0356	0.0302	0.2387	475638	Hepatic cancer || id:ebi-a-GCST90018858	0.339244	ebi-a-GCST90018858
rs28807761	A	G	0.0492	0.1498	0.742699	475638	Hepatic cancer || id:ebi-a-GCST90018858	0.063164	ebi-a-GCST90018858
rs144734686	C	G	0.0062	0.1719	0.9713	475638	Hepatic cancer || id:ebi-a-GCST90018858	0.0497845	ebi-a-GCST90018858
rs2321321	T	C	0.0195	0.0321	0.544201	475638	Hepatic cancer || id:ebi-a-GCST90018858	0.639246	ebi-a-GCST90018858
rs8039423	A	G	0.0083	0.0386	0.8306	475638	Hepatic cancer || id:ebi-a-GCST90018858	0.195677	ebi-a-GCST90018858
rs6134656	G	A	0.0271	0.0303	0.371	475638	Hepatic cancer || id:ebi-a-GCST90018858	0.182161	ebi-a-GCST90018858
rs6496260	A	C	0.007	0.0301	0.8162	475638	Hepatic cancer || id:ebi-a-GCST90018858	0.508027	ebi-a-GCST90018858
rs10893300	T	C	0.148	0.0843	0.0789205	475638	Hepatic cancer || id:ebi-a-GCST90018858	0.251461	ebi-a-GCST90018858
rs4764996	A	G	0.0446	0.0301	0.1382	475638	Hepatic cancer || id:ebi-a-GCST90018858	0.195026	ebi-a-GCST90018858
rs72794193	G	A	-0.0287	0.0532	0.5898	475638	Hepatic cancer || id:ebi-a-GCST90018858	0.103504	ebi-a-GCST90018858
rs12959849	T	C	0.0009	0.0335	0.978	475638	Hepatic cancer || id:ebi-a-GCST90018858	0.842376	ebi-a-GCST90018858
rs34667288	A	C	-0.0018	0.0326	0.9562	475638	Hepatic cancer || id:ebi-a-GCST90018858	0.200911	ebi-a-GCST90018858
rs1592679	A	C	0.0108	0.03	0.7199	475638	Hepatic cancer || id:ebi-a-GCST90018858	0.251593	ebi-a-GCST90018858
rs1439432	A	G	-0.0232	0.0314	0.4604	475638	Hepatic cancer || id:ebi-a-GCST90018858	0.711929	ebi-a-GCST90018858
rs6650708	T	C	0.0043	0.0299	0.886	475638	Hepatic cancer || id:ebi-a-GCST90018858	0.234	ebi-a-GCST90018858
rs1931926	T	C	-0.046	0.0386	0.2324	475638	Hepatic cancer || id:ebi-a-GCST90018858	0.864997	ebi-a-GCST90018858
rs331602	T	C	-0.0018	0.0341	0.958	475638	Hepatic cancer || id:ebi-a-GCST90018858	0.225457	ebi-a-GCST90018858
rs712349	G	A	0.1454	0.1069	0.1739	475638	Hepatic cancer || id:ebi-a-GCST90018858	0.135906	ebi-a-GCST90018858
rs10163217	A	G	0.0122	0.034	0.7205	475638	Hepatic cancer || id:ebi-a-GCST90018858	0.302531	ebi-a-GCST90018858
rs17121444	T	C	0.033	0.0334	0.3226	475638	Hepatic cancer || id:ebi-a-GCST90018858	0.117599	ebi-a-GCST90018858
rs76436065	T	A	-0.0056	0.035	0.8726	475638	Hepatic cancer || id:ebi-a-GCST90018858	0.141879	ebi-a-GCST90018858
rs932047	T	G	0.0243	0.0299	0.4151	475638	Hepatic cancer || id:ebi-a-GCST90018858	0.254038	ebi-a-GCST90018858
rs7191644	G	A	-0.0662	0.0612	0.2789	475638	Hepatic cancer || id:ebi-a-GCST90018858	0.0690327	ebi-a-GCST90018858
rs74635048	A	T	0.0168	0.0616	0.7855	475638	Hepatic cancer || id:ebi-a-GCST90018858	0.126777	ebi-a-GCST90018858
rs17803990	G	A	0.0277	0.0643	0.667	475638	Hepatic cancer || id:ebi-a-GCST90018858	0.223955	ebi-a-GCST90018858
rs8082455	A	G	0.007	0.0348	0.8413	475638	Hepatic cancer || id:ebi-a-GCST90018858	0.285448	ebi-a-GCST90018858
rs34341750	G	C	0.0358	0.116	0.757501	475638	Hepatic cancer || id:ebi-a-GCST90018858	0.124106	ebi-a-GCST90018858
rs12907856	G	A	0.0019	0.0297	0.9492	475638	Hepatic cancer || id:ebi-a-GCST90018858	0.428809	ebi-a-GCST90018858
rs9536913	A	G	0.2193	0.1197	0.0670394	475638	Hepatic cancer || id:ebi-a-GCST90018858	0.107324	ebi-a-GCST90018858
rs12447535	G	A	0.0296	0.1371	0.829	475638	Hepatic cancer || id:ebi-a-GCST90018858	0.0858187	ebi-a-GCST90018858
rs2830113	T	C	0.041	0.0761	0.59	475638	Hepatic cancer || id:ebi-a-GCST90018858	0.0933204	ebi-a-GCST90018858
rs6130042	T	A	0.018	0.0337	0.5937	475638	Hepatic cancer || id:ebi-a-GCST90018858	0.320891	ebi-a-GCST90018858
rs34435660	T	C	0.0905	0.0953	0.3425	475638	Hepatic cancer || id:ebi-a-GCST90018858	0.182302	ebi-a-GCST90018858
rs74636025	T	C	0.0242	0.0324	0.4545	475638	Hepatic cancer || id:ebi-a-GCST90018858	0.13945	ebi-a-GCST90018858
rs10433290	A	G	-0.0181	0.0574	0.752199	475638	Hepatic cancer || id:ebi-a-GCST90018858	0.165255	ebi-a-GCST90018858
rs738684	T	C	-0.0012	0.0311	0.9698	475638	Hepatic cancer || id:ebi-a-GCST90018858	0.207575	ebi-a-GCST90018858
rs1892307	A	G	-0.0016	0.0347	0.9627	475638	Hepatic cancer || id:ebi-a-GCST90018858	0.216596	ebi-a-GCST90018858
rs944413	A	C	-0.0098	0.0289	0.734301	475638	Hepatic cancer || id:ebi-a-GCST90018858	0.498945	ebi-a-GCST90018858
rs10084624	A	C	0.0005	0.0303	0.9871	475638	Hepatic cancer || id:ebi-a-GCST90018858	0.384208	ebi-a-GCST90018858
rs2341566	G	A	0.1151	0.0771	0.1354	475638	Hepatic cancer || id:ebi-a-GCST90018858	0.366303	ebi-a-GCST90018858
rs2368252	T	A	0.0131	0.047	0.780899	475638	Hepatic cancer || id:ebi-a-GCST90018858	0.721056	ebi-a-GCST90018858
rs7570258	C	T	-0.0453	0.029	0.1186	475638	Hepatic cancer || id:ebi-a-GCST90018858	0.487759	ebi-a-GCST90018858
rs9438881	G	A	0.0599	0.0389	0.1239	475638	Hepatic cancer || id:ebi-a-GCST90018858	0.836967	ebi-a-GCST90018858
rs453604	A	G	-0.0529	0.0639	0.4078	475638	Hepatic cancer || id:ebi-a-GCST90018858	0.856468	ebi-a-GCST90018858
rs12472462	C	T	-0.0117	0.0455	0.797	475638	Hepatic cancer || id:ebi-a-GCST90018858	0.0648253	ebi-a-GCST90018858
rs12987374	T	C	-0.086	0.041	0.0361701	475638	Hepatic cancer || id:ebi-a-GCST90018858	0.62538	ebi-a-GCST90018858
rs1104802	C	A	0.0343	0.0324	0.2893	475638	Hepatic cancer || id:ebi-a-GCST90018858	0.571187	ebi-a-GCST90018858
rs141993277	A	G	-0.033	0.0773	0.669599	475638	Hepatic cancer || id:ebi-a-GCST90018858	0.11315	ebi-a-GCST90018858
rs72752881	A	G	0.0246	0.0422	0.5602	475638	Hepatic cancer || id:ebi-a-GCST90018858	0.135897	ebi-a-GCST90018858
rs946646	A	G	-0.0131	0.0353	0.7117	475638	Hepatic cancer || id:ebi-a-GCST90018858	0.736715	ebi-a-GCST90018858
rs542109	T	A	-0.1265	0.0456	0.00548795	475638	Hepatic cancer || id:ebi-a-GCST90018858	0.102555	ebi-a-GCST90018858
rs13070959	T	C	-0.0349	0.0488	0.4742	475638	Hepatic cancer || id:ebi-a-GCST90018858	0.0964445	ebi-a-GCST90018858
rs34630442	A	C	0.0183	0.0342	0.5923	475638	Hepatic cancer || id:ebi-a-GCST90018858	0.251275	ebi-a-GCST90018858
rs13320213	T	C	-0.0144	0.0479	0.7642	475638	Hepatic cancer || id:ebi-a-GCST90018858	0.163121	ebi-a-GCST90018858
rs3922915	A	G	-0.0159	0.0462	0.7311	475638	Hepatic cancer || id:ebi-a-GCST90018858	0.0947444	ebi-a-GCST90018858
rs62291264	A	G	0.0224	0.1218	0.8543	475638	Hepatic cancer || id:ebi-a-GCST90018858	0.0977348	ebi-a-GCST90018858
rs6780738	A	G	0.0956	0.0684	0.1618	475638	Hepatic cancer || id:ebi-a-GCST90018858	0.184941	ebi-a-GCST90018858
rs72876480	T	C	-0.0197	0.126	0.8757	475638	Hepatic cancer || id:ebi-a-GCST90018858	0.0938412	ebi-a-GCST90018858
rs146621472	T	G	-0.0247	0.0413	0.5496	475638	Hepatic cancer || id:ebi-a-GCST90018858	0.201082	ebi-a-GCST90018858
rs75336843	C	T	-0.0527	0.1053	0.617	475638	Hepatic cancer || id:ebi-a-GCST90018858	0.0620089	ebi-a-GCST90018858
rs7578659	A	C	-0.016	0.0293	0.5854	475638	Hepatic cancer || id:ebi-a-GCST90018858	0.385274	ebi-a-GCST90018858
rs7595485	C	T	0.1068	0.0973	0.2724	475638	Hepatic cancer || id:ebi-a-GCST90018858	0.578669	ebi-a-GCST90018858
rs60719461	A	T	0.0447	0.0338	0.1861	475638	Hepatic cancer || id:ebi-a-GCST90018858	0.169033	ebi-a-GCST90018858
rs76131818	A	G	0.0143	0.034	0.673501	475638	Hepatic cancer || id:ebi-a-GCST90018858	0.13936	ebi-a-GCST90018858
rs10210720	T	C	0.108	0.1636	0.5091	475638	Hepatic cancer || id:ebi-a-GCST90018858	0.0632807	ebi-a-GCST90018858
rs12997420	G	A	-0.023	0.0455	0.6132	475638	Hepatic cancer || id:ebi-a-GCST90018858	0.14656	ebi-a-GCST90018858
rs4233760	T	C	0.0008	0.0296	0.9777	475638	Hepatic cancer || id:ebi-a-GCST90018858	0.57559	ebi-a-GCST90018858
rs80011822	A	G	0.1257	0.0871	0.1492	475638	Hepatic cancer || id:ebi-a-GCST90018858	0.0790434	ebi-a-GCST90018858
rs17035874	T	C	0.0007	0.0473	0.9887	475638	Hepatic cancer || id:ebi-a-GCST90018858	0.065045	ebi-a-GCST90018858
rs77322437	T	C	-0.0576	0.156	0.712	475638	Hepatic cancer || id:ebi-a-GCST90018858	0.0633553	ebi-a-GCST90018858
rs72877757	A	G	-0.0198	0.1536	0.8974	475638	Hepatic cancer || id:ebi-a-GCST90018858	0.0896512	ebi-a-GCST90018858
rs78698071	A	C	-0.0644	0.0593	0.2779	475638	Hepatic cancer || id:ebi-a-GCST90018858	0.0664725	ebi-a-GCST90018858
rs9837651	G	C	-0.0213	0.0309	0.4911	475638	Hepatic cancer || id:ebi-a-GCST90018858	0.243905	ebi-a-GCST90018858
rs7666458	A	G	-0.0028	0.048	0.953	475638	Hepatic cancer || id:ebi-a-GCST90018858	0.142674	ebi-a-GCST90018858
rs481266	C	A	0.1385	0.1037	0.1817	475638	Hepatic cancer || id:ebi-a-GCST90018858	0.896475	ebi-a-GCST90018858
rs7724577	C	T	-0.0185	0.0295	0.5302	475638	Hepatic cancer || id:ebi-a-GCST90018858	0.366439	ebi-a-GCST90018858
rs6450140	A	C	0.037	0.03	0.2185	475638	Hepatic cancer || id:ebi-a-GCST90018858	0.254687	ebi-a-GCST90018858
rs1423141	G	A	-0.0106	0.0302	0.7263	475638	Hepatic cancer || id:ebi-a-GCST90018858	0.461619	ebi-a-GCST90018858
rs2042974	C	G	-0.0644	0.0373	0.0844403	475638	Hepatic cancer || id:ebi-a-GCST90018858	0.279552	ebi-a-GCST90018858
rs425298	A	C	-0.0292	0.0421	0.4882	475638	Hepatic cancer || id:ebi-a-GCST90018858	0.225031	ebi-a-GCST90018858
rs35841756	G	C	-0.1393	0.1035	0.1784	475638	Hepatic cancer || id:ebi-a-GCST90018858	0.142866	ebi-a-GCST90018858
rs1549204	C	A	-0.033	0.0363	0.3638	475638	Hepatic cancer || id:ebi-a-GCST90018858	0.121126	ebi-a-GCST90018858
rs10108173	G	A	-0.0083	0.0288	0.7727	475638	Hepatic cancer || id:ebi-a-GCST90018858	0.513718	ebi-a-GCST90018858
rs413840	G	T	0.1269	0.132	0.3362	475638	Hepatic cancer || id:ebi-a-GCST90018858	0.914568	ebi-a-GCST90018858
rs28526105	C	T	-0.0266	0.031	0.3898	475638	Hepatic cancer || id:ebi-a-GCST90018858	0.231356	ebi-a-GCST90018858
rs727813	T	G	-0.0119	0.0302	0.6938	475638	Hepatic cancer || id:ebi-a-GCST90018858	0.40962	ebi-a-GCST90018858
rs5021109	G	C	0.1376	0.1497	0.3582	475638	Hepatic cancer || id:ebi-a-GCST90018858	0.951521	ebi-a-GCST90018858
rs1022547	C	A	0.1016	0.0899	0.2586	475638	Hepatic cancer || id:ebi-a-GCST90018858	0.789792	ebi-a-GCST90018858
rs853548	G	A	0.0306	0.0446	0.492	475638	Hepatic cancer || id:ebi-a-GCST90018858	0.0862006	ebi-a-GCST90018858
rs73016434	C	A	0.0104	0.0426	0.8068	475638	Hepatic cancer || id:ebi-a-GCST90018858	0.119167	ebi-a-GCST90018858
rs11762959	G	A	0.0451	0.0336	0.179	475638	Hepatic cancer || id:ebi-a-GCST90018858	0.402679	ebi-a-GCST90018858
rs4947971	C	T	0.0117	0.0693	0.8656	475638	Hepatic cancer || id:ebi-a-GCST90018858	0.761524	ebi-a-GCST90018858
rs218076	T	A	-0.0267	0.0361	0.4592	475638	Hepatic cancer || id:ebi-a-GCST90018858	0.42829	ebi-a-GCST90018858
rs72924696	A	G	-0.0067	0.0372	0.8581	475638	Hepatic cancer || id:ebi-a-GCST90018858	0.11938	ebi-a-GCST90018858
rs6843111	T	C	-0.0215	0.0311	0.4883	475638	Hepatic cancer || id:ebi-a-GCST90018858	0.689998	ebi-a-GCST90018858
rs113205637	A	G	0.0032	0.0625	0.9593	475638	Hepatic cancer || id:ebi-a-GCST90018858	0.0793881	ebi-a-GCST90018858
rs10229066	G	A	-0.0114	0.0355	0.748101	475638	Hepatic cancer || id:ebi-a-GCST90018858	0.209524	ebi-a-GCST90018858
rs4400269	T	C	0.0685	0.051	0.179	475638	Hepatic cancer || id:ebi-a-GCST90018858	0.139375	ebi-a-GCST90018858
rs2074113	T	G	-0.0093	0.0303	0.7592	475638	Hepatic cancer || id:ebi-a-GCST90018858	0.191837	ebi-a-GCST90018858
rs2295015	G	A	0.0542	0.0356	0.1277	475638	Hepatic cancer || id:ebi-a-GCST90018858	0.108009	ebi-a-GCST90018858
rs4710320	A	T	0.0564	0.0449	0.2087	475638	Hepatic cancer || id:ebi-a-GCST90018858	0.121714	ebi-a-GCST90018858
rs35695401	A	G	0.1522	0.1323	0.25	475638	Hepatic cancer || id:ebi-a-GCST90018858	0.0975342	ebi-a-GCST90018858
rs16905575	G	T	0.0021	0.0338	0.9505	475638	Hepatic cancer || id:ebi-a-GCST90018858	0.13765	ebi-a-GCST90018858
rs10514825	A	G	-0.039	0.0566	0.4901	475638	Hepatic cancer || id:ebi-a-GCST90018858	0.172029	ebi-a-GCST90018858
rs4237695	G	C	-0.0391	0.0292	0.181	475638	Hepatic cancer || id:ebi-a-GCST90018858	0.64404	ebi-a-GCST90018858
rs11672342	A	G	-0.0062	0.0427	0.8848	475638	Hepatic cancer || id:ebi-a-GCST90018858	0.109698	ebi-a-GCST90018858
rs211836	T	G	0.017	0.0289	0.557	475638	Hepatic cancer || id:ebi-a-GCST90018858	0.488693	ebi-a-GCST90018858
rs9606889	G	C	-0.0585	0.0504	0.2454	475638	Hepatic cancer || id:ebi-a-GCST90018858	0.193257	ebi-a-GCST90018858
rs251914	C	T	0.1015	0.0631	0.108	475638	Hepatic cancer || id:ebi-a-GCST90018858	0.0845794	ebi-a-GCST90018858
rs73063641	A	G	0.0969	0.1244	0.436	475638	Hepatic cancer || id:ebi-a-GCST90018858	0.100828	ebi-a-GCST90018858
rs5767566	A	G	-0.0404	0.0303	0.1825	475638	Hepatic cancer || id:ebi-a-GCST90018858	0.281404	ebi-a-GCST90018858
rs73053986	G	T	0.0306	0.0384	0.4249	475638	Hepatic cancer || id:ebi-a-GCST90018858	0.310116	ebi-a-GCST90018858
rs72825932	C	T	-0.0427	0.1051	0.6844	475638	Hepatic cancer || id:ebi-a-GCST90018858	0.152209	ebi-a-GCST90018858
rs550715	C	A	0.0014	0.0389	0.9718	475638	Hepatic cancer || id:ebi-a-GCST90018858	0.878851	ebi-a-GCST90018858
rs7961801	A	G	0.037	0.0336	0.2703	475638	Hepatic cancer || id:ebi-a-GCST90018858	0.132249	ebi-a-GCST90018858
rs12815089	G	C	-0.0111	0.0352	0.753	475638	Hepatic cancer || id:ebi-a-GCST90018858	0.542366	ebi-a-GCST90018858
rs1873242	C	T	-0.0302	0.0327	0.3548	475638	Hepatic cancer || id:ebi-a-GCST90018858	0.41002	ebi-a-GCST90018858
rs754297	T	C	0.0012	0.0299	0.9688	475638	Hepatic cancer || id:ebi-a-GCST90018858	0.261426	ebi-a-GCST90018858
rs78932264	G	A	0.1344	0.0567	0.0178299	475638	Hepatic cancer || id:ebi-a-GCST90018858	0.0661266	ebi-a-GCST90018858
rs4243669	C	A	0.0149	0.0453	0.742499	475638	Hepatic cancer || id:ebi-a-GCST90018858	0.831928	ebi-a-GCST90018858
rs7177525	G	C	0.0205	0.0303	0.499001	475638	Hepatic cancer || id:ebi-a-GCST90018858	0.377108	ebi-a-GCST90018858
rs8057301	C	T	-0.0035	0.0404	0.9313	475638	Hepatic cancer || id:ebi-a-GCST90018858	0.767316	ebi-a-GCST90018858
rs62021451	A	G	0.0179	0.049	0.7151	475638	Hepatic cancer || id:ebi-a-GCST90018858	0.371051	ebi-a-GCST90018858
rs2151875	T	C	0.0037	0.0361	0.9189	475638	Hepatic cancer || id:ebi-a-GCST90018858	0.135835	ebi-a-GCST90018858
rs2643857	T	C	-0.0027	0.033	0.9342	475638	Hepatic cancer || id:ebi-a-GCST90018858	0.143304	ebi-a-GCST90018858
rs76548567	G	A	-0.0042	0.0764	0.9565	475638	Hepatic cancer || id:ebi-a-GCST90018858	0.0730534	ebi-a-GCST90018858
rs12350892	C	T	-0.0362	0.0566	0.5231	475638	Hepatic cancer || id:ebi-a-GCST90018858	0.0760105	ebi-a-GCST90018858
rs28555173	G	A	-0.0175	0.1164	0.8803	475638	Hepatic cancer || id:ebi-a-GCST90018858	0.108011	ebi-a-GCST90018858
rs10876555	G	T	0.028	0.1097	0.7985	475638	Hepatic cancer || id:ebi-a-GCST90018858	0.12442	ebi-a-GCST90018858
rs74486897	T	G	-0.0922	0.1776	0.6035	475638	Hepatic cancer || id:ebi-a-GCST90018858	0.0508478	ebi-a-GCST90018858
rs4072355	C	G	-0.0292	0.031	0.346	475638	Hepatic cancer || id:ebi-a-GCST90018858	0.274012	ebi-a-GCST90018858
rs143255283	C	T	0.2056	0.1716	0.2309	475638	Hepatic cancer || id:ebi-a-GCST90018858	0.0478936	ebi-a-GCST90018858
rs72834047	C	A	0.0404	0.1161	0.727699	475638	Hepatic cancer || id:ebi-a-GCST90018858	0.111905	ebi-a-GCST90018858
rs55993230	C	G	0.3032	0.1184	0.0104201	475638	Hepatic cancer || id:ebi-a-GCST90018858	0.103743	ebi-a-GCST90018858
rs10886364	T	C	-0.0203	0.0301	0.4997	475638	Hepatic cancer || id:ebi-a-GCST90018858	0.37187	ebi-a-GCST90018858
rs11199512	T	C	-0.1486	0.1365	0.2762	475638	Hepatic cancer || id:ebi-a-GCST90018858	0.0752971	ebi-a-GCST90018858
rs73370168	G	A	-0.0942	0.0409	0.0211398	475638	Hepatic cancer || id:ebi-a-GCST90018858	0.0917144	ebi-a-GCST90018858
rs4642990	G	C	-0.0051	0.0289	0.8596	475638	Hepatic cancer || id:ebi-a-GCST90018858	0.524085	ebi-a-GCST90018858
rs7048191	A	C	-0.0266	0.0772	0.7309	475638	Hepatic cancer || id:ebi-a-GCST90018858	0.338964	ebi-a-GCST90018858
rs41276130	G	T	-0.0122	0.134	0.9272	475638	Hepatic cancer || id:ebi-a-GCST90018858	0.0871139	ebi-a-GCST90018858
rs10872822	T	G	0.0405	0.0305	0.1837	475638	Hepatic cancer || id:ebi-a-GCST90018858	0.173289	ebi-a-GCST90018858
rs10810175	A	G	-0.0008	0.0351	0.9826	475638	Hepatic cancer || id:ebi-a-GCST90018858	0.26902	ebi-a-GCST90018858
rs10122206	A	G	0.046	0.1056	0.6631	475638	Hepatic cancer || id:ebi-a-GCST90018858	0.153121	ebi-a-GCST90018858
rs4529488	G	C	0.0041	0.0326	0.9009	475638	Hepatic cancer || id:ebi-a-GCST90018858	0.648008	ebi-a-GCST90018858
rs2738140	G	C	0.0124	0.0608	0.8386	475638	Hepatic cancer || id:ebi-a-GCST90018858	0.192196	ebi-a-GCST90018858
rs72713460	T	G	-0.0173	0.0358	0.6291	475638	Hepatic cancer || id:ebi-a-GCST90018858	0.23115	ebi-a-GCST90018858
rs10954388	C	T	0.0495	0.1006	0.6229	475638	Hepatic cancer || id:ebi-a-GCST90018858	0.153858	ebi-a-GCST90018858
rs12335148	T	C	0.0174	0.0815	0.8307	475638	Hepatic cancer || id:ebi-a-GCST90018858	0.184797	ebi-a-GCST90018858
rs969808	T	C	-0.0664	0.0343	0.05274	475638	Hepatic cancer || id:ebi-a-GCST90018858	0.879933	ebi-a-GCST90018858
rs2577903	A	G	0.0407	0.0453	0.3695	475638	Hepatic cancer || id:ebi-a-GCST90018858	0.851311	ebi-a-GCST90018858
rs11613063	T	C	0.0427	0.071	0.547299	475638	Hepatic cancer || id:ebi-a-GCST90018858	0.0571077	ebi-a-GCST90018858
rs12586414	T	G	-0.087	0.0376	0.02066	475638	Hepatic cancer || id:ebi-a-GCST90018858	0.205009	ebi-a-GCST90018858
rs11149758	A	G	-0.0268	0.0311	0.39	475638	Hepatic cancer || id:ebi-a-GCST90018858	0.161669	ebi-a-GCST90018858
rs9932122	C	T	-0.0122	0.0349	0.7263	475638	Hepatic cancer || id:ebi-a-GCST90018858	0.576512	ebi-a-GCST90018858
rs77980177	A	G	-0.1441	0.1511	0.3403	475638	Hepatic cancer || id:ebi-a-GCST90018858	0.0647508	ebi-a-GCST90018858
rs9582197	A	G	0.1752	0.149	0.2394	475638	Hepatic cancer || id:ebi-a-GCST90018858	0.0662006	ebi-a-GCST90018858
rs68033100	G	A	-0.0275	0.0295	0.3503	475638	Hepatic cancer || id:ebi-a-GCST90018858	0.28797	ebi-a-GCST90018858
rs34398820	G	A	-0.0264	0.0335	0.4306	475638	Hepatic cancer || id:ebi-a-GCST90018858	0.500699	ebi-a-GCST90018858
rs78265246	C	A	0.1626	0.1159	0.1606	475638	Hepatic cancer || id:ebi-a-GCST90018858	0.116512	ebi-a-GCST90018858
rs11654508	G	A	-0.0567	0.0303	0.0606694	475638	Hepatic cancer || id:ebi-a-GCST90018858	0.285003	ebi-a-GCST90018858
rs75508557	A	G	-0.0767	0.0344	0.0257502	475638	Hepatic cancer || id:ebi-a-GCST90018858	0.267626	ebi-a-GCST90018858
rs7203073	C	G	0.0011	0.0309	0.9705	475638	Hepatic cancer || id:ebi-a-GCST90018858	0.207499	ebi-a-GCST90018858
rs1990463	T	C	0.0278	0.0385	0.4704	475638	Hepatic cancer || id:ebi-a-GCST90018858	0.470133	ebi-a-GCST90018858
rs7200268	C	T	-0.1606	0.0949	0.0905399	475638	Hepatic cancer || id:ebi-a-GCST90018858	0.178994	ebi-a-GCST90018858
rs12024413	G	A	0.0072	0.0312	0.8177	475638	Hepatic cancer || id:ebi-a-GCST90018858	0.247812	ebi-a-GCST90018858
rs11807878	C	T	-0.0278	0.0914	0.7611	475638	Hepatic cancer || id:ebi-a-GCST90018858	0.0846092	ebi-a-GCST90018858
rs9651261	A	T	0.0508	0.0289	0.0789005	475638	Hepatic cancer || id:ebi-a-GCST90018858	0.436969	ebi-a-GCST90018858
rs11894899	T	G	0.0267	0.0709	0.7063	475638	Hepatic cancer || id:ebi-a-GCST90018858	0.106277	ebi-a-GCST90018858
rs1223678	T	C	-0.0342	0.0319	0.2839	475638	Hepatic cancer || id:ebi-a-GCST90018858	0.315702	ebi-a-GCST90018858
rs4315864	T	C	0.209	0.128	0.1024	475638	Hepatic cancer || id:ebi-a-GCST90018858	0.0947431	ebi-a-GCST90018858
rs7613118	C	G	-0.0324	0.0376	0.3896	475638	Hepatic cancer || id:ebi-a-GCST90018858	0.32531	ebi-a-GCST90018858
rs34712453	C	A	-0.0714	0.1289	0.579499	475638	Hepatic cancer || id:ebi-a-GCST90018858	0.162392	ebi-a-GCST90018858
rs6772042	T	C	0.0516	0.1104	0.6404	475638	Hepatic cancer || id:ebi-a-GCST90018858	0.256217	ebi-a-GCST90018858
rs28666066	A	G	-0.0587	0.0675	0.3844	475638	Hepatic cancer || id:ebi-a-GCST90018858	0.175599	ebi-a-GCST90018858
rs77610528	A	G	0.0644	0.136	0.636	475638	Hepatic cancer || id:ebi-a-GCST90018858	0.0857267	ebi-a-GCST90018858
rs12117331	G	A	0.025	0.0346	0.4702	475638	Hepatic cancer || id:ebi-a-GCST90018858	0.201063	ebi-a-GCST90018858
rs7605658	T	C	0.0197	0.0306	0.5189	475638	Hepatic cancer || id:ebi-a-GCST90018858	0.416282	ebi-a-GCST90018858
rs2358495	C	T	-0.0175	0.0292	0.5483	475638	Hepatic cancer || id:ebi-a-GCST90018858	0.632533	ebi-a-GCST90018858
rs6822800	A	C	0.0384	0.0522	0.462	475638	Hepatic cancer || id:ebi-a-GCST90018858	0.144614	ebi-a-GCST90018858
rs13127174	T	C	0.1024	0.0371	0.00579095	475638	Hepatic cancer || id:ebi-a-GCST90018858	0.12128	ebi-a-GCST90018858
rs1938266	C	G	-0.017	0.0304	0.5771	475638	Hepatic cancer || id:ebi-a-GCST90018858	0.397049	ebi-a-GCST90018858
rs4576637	C	G	0.0078	0.1013	0.9383	475638	Hepatic cancer || id:ebi-a-GCST90018858	0.840435	ebi-a-GCST90018858
rs17008320	G	A	0.0288	0.0294	0.3273	475638	Hepatic cancer || id:ebi-a-GCST90018858	0.28372	ebi-a-GCST90018858
rs7624327	A	G	-0.0198	0.0439	0.6519	475638	Hepatic cancer || id:ebi-a-GCST90018858	0.105768	ebi-a-GCST90018858
rs10804599	A	T	-0.0158	0.0302	0.5997	475638	Hepatic cancer || id:ebi-a-GCST90018858	0.202061	ebi-a-GCST90018858
rs2053024	T	C	0.038	0.0359	0.2904	475638	Hepatic cancer || id:ebi-a-GCST90018858	0.682021	ebi-a-GCST90018858
rs6906409	A	C	0.0027	0.0292	0.9266	475638	Hepatic cancer || id:ebi-a-GCST90018858	0.379953	ebi-a-GCST90018858
rs34102848	C	T	-0.08	0.039	0.0400304	475638	Hepatic cancer || id:ebi-a-GCST90018858	0.444971	ebi-a-GCST90018858
rs4712443	A	G	0.0468	0.0352	0.1833	475638	Hepatic cancer || id:ebi-a-GCST90018858	0.762535	ebi-a-GCST90018858
rs9392171	T	C	-0.0562	0.0303	0.0641003	475638	Hepatic cancer || id:ebi-a-GCST90018858	0.286059	ebi-a-GCST90018858
rs7742403	C	G	0.0222	0.0349	0.524499	475638	Hepatic cancer || id:ebi-a-GCST90018858	0.644913	ebi-a-GCST90018858
rs2709501	A	G	-0.0307	0.1697	0.8566	475638	Hepatic cancer || id:ebi-a-GCST90018858	0.946274	ebi-a-GCST90018858
rs73453319	A	T	0.1466	0.093	0.115	475638	Hepatic cancer || id:ebi-a-GCST90018858	0.12353	ebi-a-GCST90018858
rs4732301	C	G	0.0372	0.0298	0.2108	475638	Hepatic cancer || id:ebi-a-GCST90018858	0.437823	ebi-a-GCST90018858
rs10215367	T	C	-0.0183	0.0288	0.525801	475638	Hepatic cancer || id:ebi-a-GCST90018858	0.552185	ebi-a-GCST90018858
rs6832067	C	T	0.011	0.0312	0.7252	475638	Hepatic cancer || id:ebi-a-GCST90018858	0.494857	ebi-a-GCST90018858
rs72751000	T	G	-0.0276	0.0479	0.5646	475638	Hepatic cancer || id:ebi-a-GCST90018858	0.0775319	ebi-a-GCST90018858
rs35942991	A	T	0.0349	0.032	0.2754	475638	Hepatic cancer || id:ebi-a-GCST90018858	0.215802	ebi-a-GCST90018858
rs28483447	T	C	0.0353	0.0304	0.246	475638	Hepatic cancer || id:ebi-a-GCST90018858	0.312423	ebi-a-GCST90018858
rs6552491	G	A	0.0303	0.0298	0.3085	475638	Hepatic cancer || id:ebi-a-GCST90018858	0.344621	ebi-a-GCST90018858
rs583835	A	G	0.0075	0.1	0.9399	475638	Hepatic cancer || id:ebi-a-GCST90018858	0.160678	ebi-a-GCST90018858
rs2560691	A	G	-0.0214	0.0424	0.6132	475638	Hepatic cancer || id:ebi-a-GCST90018858	0.235471	ebi-a-GCST90018858
rs4246020	T	C	-0.0355	0.0321	0.2677	475638	Hepatic cancer || id:ebi-a-GCST90018858	0.808943	ebi-a-GCST90018858
rs78484392	G	A	0.0161	0.1209	0.8938	475638	Hepatic cancer || id:ebi-a-GCST90018858	0.109729	ebi-a-GCST90018858
rs1369564	T	C	0.1671	0.1572	0.2876	475638	Hepatic cancer || id:ebi-a-GCST90018858	0.0595037	ebi-a-GCST90018858
rs4857764	C	T	0.0338	0.0307	0.2721	475638	Hepatic cancer || id:ebi-a-GCST90018858	0.540339	ebi-a-GCST90018858
rs935830	G	A	0.0696	0.0309	0.0242399	475638	Hepatic cancer || id:ebi-a-GCST90018858	0.766598	ebi-a-GCST90018858
rs7002898	G	A	0.0151	0.0322	0.6402	475638	Hepatic cancer || id:ebi-a-GCST90018858	0.194162	ebi-a-GCST90018858
rs12215146	A	G	-0.0619	0.0964	0.5206	475638	Hepatic cancer || id:ebi-a-GCST90018858	0.182212	ebi-a-GCST90018858
rs62445097	T	C	-0.0989	0.112	0.3775	475638	Hepatic cancer || id:ebi-a-GCST90018858	0.126136	ebi-a-GCST90018858
rs113334626	G	A	0.0601	0.058	0.3002	475638	Hepatic cancer || id:ebi-a-GCST90018858	0.0745082	ebi-a-GCST90018858
rs13195974	A	G	0.0062	0.0294	0.8318	475638	Hepatic cancer || id:ebi-a-GCST90018858	0.389195	ebi-a-GCST90018858
rs6916271	A	G	-0.0106	0.0296	0.720299	475638	Hepatic cancer || id:ebi-a-GCST90018858	0.29975	ebi-a-GCST90018858
rs72909569	G	A	0.0597	0.1755	0.733599	475638	Hepatic cancer || id:ebi-a-GCST90018858	0.0479167	ebi-a-GCST90018858
rs34397743	G	A	-0.0143	0.0338	0.6723	475638	Hepatic cancer || id:ebi-a-GCST90018858	0.128189	ebi-a-GCST90018858
rs62572408	A	G	0.2418	0.1357	0.0746603	475638	Hepatic cancer || id:ebi-a-GCST90018858	0.0754071	ebi-a-GCST90018858
rs55928628	C	T	0.0065	0.0326	0.8411	475638	Hepatic cancer || id:ebi-a-GCST90018858	0.325685	ebi-a-GCST90018858
rs6594434	A	G	-0.0052	0.0802	0.9479	475638	Hepatic cancer || id:ebi-a-GCST90018858	0.123589	ebi-a-GCST90018858
rs12155690	T	C	0.0123	0.0941	0.8963	475638	Hepatic cancer || id:ebi-a-GCST90018858	0.133371	ebi-a-GCST90018858
rs2512983	G	A	-0.0477	0.0333	0.1521	475638	Hepatic cancer || id:ebi-a-GCST90018858	0.718534	ebi-a-GCST90018858
rs2514141	T	A	0.0676	0.0392	0.0843296	475638	Hepatic cancer || id:ebi-a-GCST90018858	0.188607	ebi-a-GCST90018858
rs11226762	T	G	0.0169	0.0333	0.6127	475638	Hepatic cancer || id:ebi-a-GCST90018858	0.209013	ebi-a-GCST90018858
rs4620035	G	T	-0.0511	0.031	0.0997011	475638	Hepatic cancer || id:ebi-a-GCST90018858	0.369044	ebi-a-GCST90018858
rs10484051	A	C	-0.1817	0.1186	0.1256	475638	Hepatic cancer || id:ebi-a-GCST90018858	0.0621693	ebi-a-GCST90018858
rs75001428	A	G	0.0525	0.1498	0.726001	475638	Hepatic cancer || id:ebi-a-GCST90018858	0.0630636	ebi-a-GCST90018858
rs4602782	G	T	-0.0116	0.0383	0.7614	475638	Hepatic cancer || id:ebi-a-GCST90018858	0.171186	ebi-a-GCST90018858
rs10774824	G	A	-0.0129	0.0352	0.713801	475638	Hepatic cancer || id:ebi-a-GCST90018858	0.43996	ebi-a-GCST90018858
rs9348123	T	C	-0.0091	0.0507	0.8577	475638	Hepatic cancer || id:ebi-a-GCST90018858	0.770145	ebi-a-GCST90018858
rs9510192	A	T	-0.0305	0.0295	0.3008	475638	Hepatic cancer || id:ebi-a-GCST90018858	0.545444	ebi-a-GCST90018858
rs927606	T	C	0.0098	0.0288	0.733199	475638	Hepatic cancer || id:ebi-a-GCST90018858	0.527651	ebi-a-GCST90018858
rs12873913	A	G	-0.0056	0.0341	0.8705	475638	Hepatic cancer || id:ebi-a-GCST90018858	0.255519	ebi-a-GCST90018858
rs9517379	T	G	-0.1083	0.1659	0.5139	475638	Hepatic cancer || id:ebi-a-GCST90018858	0.0980175	ebi-a-GCST90018858
rs4141755	C	T	-0.0171	0.0307	0.577801	475638	Hepatic cancer || id:ebi-a-GCST90018858	0.30334	ebi-a-GCST90018858
rs35503721	A	G	-0.0985	0.1203	0.4131	475638	Hepatic cancer || id:ebi-a-GCST90018858	0.112342	ebi-a-GCST90018858
rs12548928	G	A	0.0664	0.0304	0.0287601	475638	Hepatic cancer || id:ebi-a-GCST90018858	0.353934	ebi-a-GCST90018858
rs36028712	C	T	0.0535	0.1522	0.725401	475638	Hepatic cancer || id:ebi-a-GCST90018858	0.0634199	ebi-a-GCST90018858
rs10815996	C	T	0.0781	0.0721	0.2792	475638	Hepatic cancer || id:ebi-a-GCST90018858	0.219941	ebi-a-GCST90018858
rs12772172	A	T	-0.0186	0.0391	0.6353	475638	Hepatic cancer || id:ebi-a-GCST90018858	0.170608	ebi-a-GCST90018858
rs1149713	C	T	-0.0354	0.0307	0.2487	475638	Hepatic cancer || id:ebi-a-GCST90018858	0.452641	ebi-a-GCST90018858
rs78107160	G	A	-0.0865	0.1357	0.524	475638	Hepatic cancer || id:ebi-a-GCST90018858	0.0414504	ebi-a-GCST90018858
rs11018194	C	T	-0.0121	0.032	0.7062	475638	Hepatic cancer || id:ebi-a-GCST90018858	0.2266	ebi-a-GCST90018858
rs10117527	T	C	0.0083	0.0316	0.793299	475638	Hepatic cancer || id:ebi-a-GCST90018858	0.144581	ebi-a-GCST90018858
rs10986249	G	C	0.0203	0.0343	0.5547	475638	Hepatic cancer || id:ebi-a-GCST90018858	0.262574	ebi-a-GCST90018858
rs1535625	A	G	0.0529	0.0477	0.2676	475638	Hepatic cancer || id:ebi-a-GCST90018858	0.856642	ebi-a-GCST90018858
rs10867175	G	T	-0.0305	0.0548	0.5783	475638	Hepatic cancer || id:ebi-a-GCST90018858	0.082192	ebi-a-GCST90018858
rs12376088	T	A	-0.0572	0.0348	0.1004	475638	Hepatic cancer || id:ebi-a-GCST90018858	0.423577	ebi-a-GCST90018858
rs1539567	G	A	0.0698	0.032	0.0289801	475638	Hepatic cancer || id:ebi-a-GCST90018858	0.779993	ebi-a-GCST90018858
rs6597674	G	A	0.0326	0.029	0.2613	475638	Hepatic cancer || id:ebi-a-GCST90018858	0.649063	ebi-a-GCST90018858
rs1563054	C	T	0.0223	0.0367	0.5439	475638	Hepatic cancer || id:ebi-a-GCST90018858	0.213941	ebi-a-GCST90018858
rs58084348	T	C	0.0603	0.0308	0.05021	475638	Hepatic cancer || id:ebi-a-GCST90018858	0.181413	ebi-a-GCST90018858
rs3949057	T	C	-0.0362	0.0431	0.4013	475638	Hepatic cancer || id:ebi-a-GCST90018858	0.113054	ebi-a-GCST90018858
rs12316544	C	T	0.029	0.1493	0.8459	475638	Hepatic cancer || id:ebi-a-GCST90018858	0.0683701	ebi-a-GCST90018858
rs2602820	C	A	-0.0445	0.032	0.1641	475638	Hepatic cancer || id:ebi-a-GCST90018858	0.711203	ebi-a-GCST90018858
rs11081712	C	T	0.0047	0.0323	0.8856	475638	Hepatic cancer || id:ebi-a-GCST90018858	0.663206	ebi-a-GCST90018858
rs12856032	C	G	0.0573	0.0299	0.05546	475638	Hepatic cancer || id:ebi-a-GCST90018858	0.615611	ebi-a-GCST90018858
rs1325372	T	C	0.0228	0.0314	0.4673	475638	Hepatic cancer || id:ebi-a-GCST90018858	0.781006	ebi-a-GCST90018858
rs2749873	G	A	0.0359	0.0313	0.2513	475638	Hepatic cancer || id:ebi-a-GCST90018858	0.481217	ebi-a-GCST90018858
rs60376099	G	C	0.0224	0.0403	0.579301	475638	Hepatic cancer || id:ebi-a-GCST90018858	0.112929	ebi-a-GCST90018858
rs4903526	G	A	0.0481	0.0293	0.1003	475638	Hepatic cancer || id:ebi-a-GCST90018858	0.593603	ebi-a-GCST90018858
rs112338860	A	G	-0.059	0.0363	0.1034	475638	Hepatic cancer || id:ebi-a-GCST90018858	0.13332	ebi-a-GCST90018858
rs10142830	A	G	0.0177	0.029	0.541101	475638	Hepatic cancer || id:ebi-a-GCST90018858	0.377235	ebi-a-GCST90018858
rs7166591	C	A	-0.0031	0.0317	0.9214	475638	Hepatic cancer || id:ebi-a-GCST90018858	0.262483	ebi-a-GCST90018858
rs4905720	G	A	-0.0675	0.0308	0.02831	475638	Hepatic cancer || id:ebi-a-GCST90018858	0.598707	ebi-a-GCST90018858
rs2930631	C	T	0.0158	0.0327	0.6297	475638	Hepatic cancer || id:ebi-a-GCST90018858	0.816522	ebi-a-GCST90018858
rs16968570	G	C	-0.0094	0.032	0.769501	475638	Hepatic cancer || id:ebi-a-GCST90018858	0.148533	ebi-a-GCST90018858
rs75308704	C	T	-0.1186	0.144	0.4099	475638	Hepatic cancer || id:ebi-a-GCST90018858	0.0723895	ebi-a-GCST90018858
rs28373186	T	C	-0.002	0.0497	0.9681	475638	Hepatic cancer || id:ebi-a-GCST90018858	0.285559	ebi-a-GCST90018858
rs57778164	T	C	-0.0472	0.0353	0.1813	475638	Hepatic cancer || id:ebi-a-GCST90018858	0.745423	ebi-a-GCST90018858
rs34927855	G	C	0.1438	0.1041	0.1673	475638	Hepatic cancer || id:ebi-a-GCST90018858	0.150142	ebi-a-GCST90018858
rs118098615	C	G	-0.0307	0.0436	0.481599	475638	Hepatic cancer || id:ebi-a-GCST90018858	0.081225	ebi-a-GCST90018858
rs4932146	G	A	0.0074	0.0399	0.8529	475638	Hepatic cancer || id:ebi-a-GCST90018858	0.393281	ebi-a-GCST90018858
rs7171423	C	T	-0.0525	0.034	0.1227	475638	Hepatic cancer || id:ebi-a-GCST90018858	0.174785	ebi-a-GCST90018858
rs12446684	T	C	0.0123	0.0297	0.677801	475638	Hepatic cancer || id:ebi-a-GCST90018858	0.422062	ebi-a-GCST90018858
rs1424065	C	T	0.0668	0.031	0.0309799	475638	Hepatic cancer || id:ebi-a-GCST90018858	0.372464	ebi-a-GCST90018858
rs17795242	T	C	-0.0458	0.0715	0.522001	475638	Hepatic cancer || id:ebi-a-GCST90018858	0.0692949	ebi-a-GCST90018858
rs6503539	T	C	0.0211	0.0316	0.5049	475638	Hepatic cancer || id:ebi-a-GCST90018858	0.183181	ebi-a-GCST90018858
rs2277617	G	T	0.0741	0.0356	0.0374102	475638	Hepatic cancer || id:ebi-a-GCST90018858	0.218527	ebi-a-GCST90018858
rs28397941	A	G	0.033	0.0407	0.418	475638	Hepatic cancer || id:ebi-a-GCST90018858	0.191835	ebi-a-GCST90018858
rs9966911	G	C	-0.0072	0.0347	0.8361	475638	Hepatic cancer || id:ebi-a-GCST90018858	0.230719	ebi-a-GCST90018858
rs7242360	T	C	-0.0005	0.0332	0.9886	475638	Hepatic cancer || id:ebi-a-GCST90018858	0.244928	ebi-a-GCST90018858
rs10403639	T	C	-0.0465	0.0398	0.2428	475638	Hepatic cancer || id:ebi-a-GCST90018858	0.666495	ebi-a-GCST90018858
rs9975931	A	T	-0.0122	0.035	0.7278	475638	Hepatic cancer || id:ebi-a-GCST90018858	0.40195	ebi-a-GCST90018858
rs62116945	A	G	0.1559	0.1112	0.1611	475638	Hepatic cancer || id:ebi-a-GCST90018858	0.126075	ebi-a-GCST90018858
rs2010979	G	A	0.0245	0.0294	0.4042	475638	Hepatic cancer || id:ebi-a-GCST90018858	0.328451	ebi-a-GCST90018858
rs6127508	G	C	0.0117	0.0304	0.6995	475638	Hepatic cancer || id:ebi-a-GCST90018858	0.381524	ebi-a-GCST90018858
rs12142659	C	T	0.0383	0.0635	0.5465	475638	Hepatic cancer || id:ebi-a-GCST90018858	0.229152	ebi-a-GCST90018858
rs59852027	T	C	0.0354	0.0535	0.507399	475638	Hepatic cancer || id:ebi-a-GCST90018858	0.0844363	ebi-a-GCST90018858
rs2500288	C	T	0.045	0.0292	0.1238	475638	Hepatic cancer || id:ebi-a-GCST90018858	0.570988	ebi-a-GCST90018858
rs7512985	A	G	-0.038	0.0317	0.231	475638	Hepatic cancer || id:ebi-a-GCST90018858	0.381784	ebi-a-GCST90018858
rs283819	C	A	0.0051	0.0344	0.8809	475638	Hepatic cancer || id:ebi-a-GCST90018858	0.774347	ebi-a-GCST90018858
rs2060907	A	G	-0.1007	0.0863	0.2435	475638	Hepatic cancer || id:ebi-a-GCST90018858	0.134618	ebi-a-GCST90018858
rs34596093	T	C	0.1225	0.0764	0.1089	475638	Hepatic cancer || id:ebi-a-GCST90018858	0.238748	ebi-a-GCST90018858
rs4959153	A	G	0.0669	0.0826	0.4182	475638	Hepatic cancer || id:ebi-a-GCST90018858	0.804975	ebi-a-GCST90018858
rs13185341	G	T	-0.0226	0.0298	0.4482	475638	Hepatic cancer || id:ebi-a-GCST90018858	0.473787	ebi-a-GCST90018858
rs761147	T	C	0.0186	0.0475	0.6945	475638	Hepatic cancer || id:ebi-a-GCST90018858	0.771153	ebi-a-GCST90018858
rs35349454	T	C	-0.0318	0.0452	0.4826	475638	Hepatic cancer || id:ebi-a-GCST90018858	0.075398	ebi-a-GCST90018858
rs77517827	T	C	0.1266	0.1693	0.4545	475638	Hepatic cancer || id:ebi-a-GCST90018858	0.0554045	ebi-a-GCST90018858
rs30372	C	T	0.0366	0.0296	0.2173	475638	Hepatic cancer || id:ebi-a-GCST90018858	0.676888	ebi-a-GCST90018858
rs6809612	G	A	-0.0133	0.0353	0.7063	475638	Hepatic cancer || id:ebi-a-GCST90018858	0.664697	ebi-a-GCST90018858
rs1818494	T	C	-0.0047	0.0345	0.8927	475638	Hepatic cancer || id:ebi-a-GCST90018858	0.516031	ebi-a-GCST90018858
rs6832167	A	G	-0.0059	0.0321	0.8552	475638	Hepatic cancer || id:ebi-a-GCST90018858	0.744563	ebi-a-GCST90018858
rs9841962	A	G	-0.1522	0.1081	0.1592	475638	Hepatic cancer || id:ebi-a-GCST90018858	0.130886	ebi-a-GCST90018858
rs9828546	C	A	0.1024	0.0854	0.2302	475638	Hepatic cancer || id:ebi-a-GCST90018858	0.0681923	ebi-a-GCST90018858
rs2647045	A	G	0.1013	0.0295	0.000600206	475638	Hepatic cancer || id:ebi-a-GCST90018858	0.306099	ebi-a-GCST90018858
rs9394726	A	G	0.0063	0.0342	0.8535	475638	Hepatic cancer || id:ebi-a-GCST90018858	0.132293	ebi-a-GCST90018858
rs9473599	C	T	0.1028	0.0663	0.1211	475638	Hepatic cancer || id:ebi-a-GCST90018858	0.0732896	ebi-a-GCST90018858
rs595298	A	G	0.0285	0.0289	0.3246	475638	Hepatic cancer || id:ebi-a-GCST90018858	0.47555	ebi-a-GCST90018858
rs9474616	G	C	0.0068	0.0376	0.8566	475638	Hepatic cancer || id:ebi-a-GCST90018858	0.105026	ebi-a-GCST90018858
rs34768789	G	A	-0.1119	0.069	0.105	475638	Hepatic cancer || id:ebi-a-GCST90018858	0.158015	ebi-a-GCST90018858
rs12117900	G	C	0.0423	0.0365	0.2463	475638	Hepatic cancer || id:ebi-a-GCST90018858	0.14102	ebi-a-GCST90018858
rs139924436	C	T	-0.0242	0.0614	0.6931	475638	Hepatic cancer || id:ebi-a-GCST90018858	0.145125	ebi-a-GCST90018858
rs35154755	T	C	0.0413	0.0307	0.1797	475638	Hepatic cancer || id:ebi-a-GCST90018858	0.345064	ebi-a-GCST90018858
rs12999310	T	C	0.0157	0.0419	0.7076	475638	Hepatic cancer || id:ebi-a-GCST90018858	0.121963	ebi-a-GCST90018858
rs10189078	C	T	-0.004	0.0314	0.8979	475638	Hepatic cancer || id:ebi-a-GCST90018858	0.766877	ebi-a-GCST90018858
rs11694118	C	A	0.0127	0.0351	0.7172	475638	Hepatic cancer || id:ebi-a-GCST90018858	0.269342	ebi-a-GCST90018858
rs2700164	C	T	-0.0199	0.0305	0.5156	475638	Hepatic cancer || id:ebi-a-GCST90018858	0.531268	ebi-a-GCST90018858
rs74383656	A	G	0.015	0.0448	0.738401	475638	Hepatic cancer || id:ebi-a-GCST90018858	0.0918199	ebi-a-GCST90018858
rs76252297	C	T	0.0538	0.0935	0.564999	475638	Hepatic cancer || id:ebi-a-GCST90018858	0.108125	ebi-a-GCST90018858
rs112882319	T	C	0.0245	0.1418	0.8627	475638	Hepatic cancer || id:ebi-a-GCST90018858	0.0657416	ebi-a-GCST90018858
rs6807905	A	G	-0.0553	0.1612	0.7317	475638	Hepatic cancer || id:ebi-a-GCST90018858	0.0549195	ebi-a-GCST90018858
rs7678955	C	T	0.0067	0.0297	0.8207	475638	Hepatic cancer || id:ebi-a-GCST90018858	0.278519	ebi-a-GCST90018858
rs10461323	T	C	-0.029	0.0346	0.402	475638	Hepatic cancer || id:ebi-a-GCST90018858	0.191784	ebi-a-GCST90018858
rs7718964	T	C	0.0251	0.0402	0.5327	475638	Hepatic cancer || id:ebi-a-GCST90018858	0.144508	ebi-a-GCST90018858
rs10515900	G	A	-0.0009	0.0335	0.9792	475638	Hepatic cancer || id:ebi-a-GCST90018858	0.150484	ebi-a-GCST90018858
rs11734228	C	T	-0.0307	0.0342	0.37	475638	Hepatic cancer || id:ebi-a-GCST90018858	0.77027	ebi-a-GCST90018858
rs248982	A	G	-0.0285	0.0339	0.3994	475638	Hepatic cancer || id:ebi-a-GCST90018858	0.705588	ebi-a-GCST90018858
rs330760	T	C	0.0332	0.0341	0.3314	475638	Hepatic cancer || id:ebi-a-GCST90018858	0.635362	ebi-a-GCST90018858
rs2664116	C	G	0.0131	0.03	0.6629	475638	Hepatic cancer || id:ebi-a-GCST90018858	0.68723	ebi-a-GCST90018858
rs1565551	A	T	-0.0467	0.0813	0.565999	475638	Hepatic cancer || id:ebi-a-GCST90018858	0.718429	ebi-a-GCST90018858
rs9828670	G	A	0.02	0.032	0.5327	475638	Hepatic cancer || id:ebi-a-GCST90018858	0.524651	ebi-a-GCST90018858
rs79904560	T	A	-0.004	0.126	0.9747	475638	Hepatic cancer || id:ebi-a-GCST90018858	0.0936028	ebi-a-GCST90018858
rs7014895	C	A	0.047	0.0291	0.1066	475638	Hepatic cancer || id:ebi-a-GCST90018858	0.387841	ebi-a-GCST90018858
rs6966233	G	A	-0.0649	0.0436	0.1369	475638	Hepatic cancer || id:ebi-a-GCST90018858	0.119366	ebi-a-GCST90018858
rs12056465	T	C	0.0316	0.0306	0.3024	475638	Hepatic cancer || id:ebi-a-GCST90018858	0.645512	ebi-a-GCST90018858
rs4644156	A	G	0.0748	0.0352	0.0333803	475638	Hepatic cancer || id:ebi-a-GCST90018858	0.671895	ebi-a-GCST90018858
rs1528352	T	C	0.0025	0.0289	0.9325	475638	Hepatic cancer || id:ebi-a-GCST90018858	0.471985	ebi-a-GCST90018858
rs1480114	T	A	-0.0341	0.1504	0.8205	475638	Hepatic cancer || id:ebi-a-GCST90018858	0.885612	ebi-a-GCST90018858
rs4645485	T	C	0.0095	0.034	0.779701	475638	Hepatic cancer || id:ebi-a-GCST90018858	0.525927	ebi-a-GCST90018858
rs71517826	G	A	0.0004	0.1122	0.9974	475638	Hepatic cancer || id:ebi-a-GCST90018858	0.12326	ebi-a-GCST90018858
rs75928413	T	A	-0.0692	0.1156	0.549301	475638	Hepatic cancer || id:ebi-a-GCST90018858	0.0784726	ebi-a-GCST90018858
rs4877258	C	T	0.0049	0.0327	0.881	475638	Hepatic cancer || id:ebi-a-GCST90018858	0.619641	ebi-a-GCST90018858
rs11253100	G	T	-0.0019	0.0347	0.9553	475638	Hepatic cancer || id:ebi-a-GCST90018858	0.171057	ebi-a-GCST90018858
rs10788582	T	C	-0.0019	0.0305	0.9491	475638	Hepatic cancer || id:ebi-a-GCST90018858	0.471011	ebi-a-GCST90018858
rs11599673	C	T	-0.0135	0.0351	0.6998	475638	Hepatic cancer || id:ebi-a-GCST90018858	0.19394	ebi-a-GCST90018858
rs2944839	T	C	-0.0001	0.0306	0.9969	475638	Hepatic cancer || id:ebi-a-GCST90018858	0.531994	ebi-a-GCST90018858
rs1548770	T	C	-0.0035	0.0347	0.9195	475638	Hepatic cancer || id:ebi-a-GCST90018858	0.886156	ebi-a-GCST90018858
rs28661929	T	G	-0.2268	0.1317	0.0850296	475638	Hepatic cancer || id:ebi-a-GCST90018858	0.0928643	ebi-a-GCST90018858
rs117875621	A	G	0.0497	0.1833	0.7862	475638	Hepatic cancer || id:ebi-a-GCST90018858	0.0472944	ebi-a-GCST90018858
rs112193157	A	G	-0.059	0.0427	0.1673	475638	Hepatic cancer || id:ebi-a-GCST90018858	0.0885745	ebi-a-GCST90018858
rs11151567	A	G	0.0145	0.0473	0.7586	475638	Hepatic cancer || id:ebi-a-GCST90018858	0.135581	ebi-a-GCST90018858
rs3857844	G	C	-0.0253	0.0442	0.5667	475638	Hepatic cancer || id:ebi-a-GCST90018858	0.194549	ebi-a-GCST90018858
rs4515542	C	T	0.0187	0.0542	0.7305	475638	Hepatic cancer || id:ebi-a-GCST90018858	0.213547	ebi-a-GCST90018858
rs12001871	G	T	-0.1321	0.1432	0.3562	475638	Hepatic cancer || id:ebi-a-GCST90018858	0.128545	ebi-a-GCST90018858
rs10818590	C	T	-0.0365	0.0391	0.351	475638	Hepatic cancer || id:ebi-a-GCST90018858	0.135802	ebi-a-GCST90018858
rs7011874	G	A	0.0479	0.0512	0.3496	475638	Hepatic cancer || id:ebi-a-GCST90018858	0.915309	ebi-a-GCST90018858
rs13261824	G	C	0.0401	0.0362	0.2677	475638	Hepatic cancer || id:ebi-a-GCST90018858	0.596043	ebi-a-GCST90018858
rs11228821	G	T	0.0405	0.0406	0.3185	475638	Hepatic cancer || id:ebi-a-GCST90018858	0.128327	ebi-a-GCST90018858
rs12291726	G	A	-0.002	0.0299	0.9462	475638	Hepatic cancer || id:ebi-a-GCST90018858	0.240963	ebi-a-GCST90018858
rs45546031	T	C	0.0486	0.0966	0.614601	475638	Hepatic cancer || id:ebi-a-GCST90018858	0.180523	ebi-a-GCST90018858
rs4768565	T	C	-0.0035	0.0346	0.9202	475638	Hepatic cancer || id:ebi-a-GCST90018858	0.866361	ebi-a-GCST90018858
rs7138327	A	C	0.0315	0.0307	0.3056	475638	Hepatic cancer || id:ebi-a-GCST90018858	0.431698	ebi-a-GCST90018858
rs17614396	G	A	-0.0323	0.0302	0.2843	475638	Hepatic cancer || id:ebi-a-GCST90018858	0.227522	ebi-a-GCST90018858
rs1885482	A	T	-0.0171	0.0614	0.7802	475638	Hepatic cancer || id:ebi-a-GCST90018858	0.143256	ebi-a-GCST90018858
rs61097272	C	T	-0.0234	0.0394	0.5532	475638	Hepatic cancer || id:ebi-a-GCST90018858	0.113097	ebi-a-GCST90018858
rs9672325	A	G	0.0017	0.0293	0.9527	475638	Hepatic cancer || id:ebi-a-GCST90018858	0.606403	ebi-a-GCST90018858
rs4982443	G	A	0.0231	0.0296	0.4349	475638	Hepatic cancer || id:ebi-a-GCST90018858	0.551866	ebi-a-GCST90018858
rs11606926	A	G	0.1037	0.111	0.3499	475638	Hepatic cancer || id:ebi-a-GCST90018858	0.128733	ebi-a-GCST90018858
rs389858	T	C	0.0564	0.0357	0.1145	475638	Hepatic cancer || id:ebi-a-GCST90018858	0.261632	ebi-a-GCST90018858
rs28661329	C	T	-0.0729	0.0398	0.0667206	475638	Hepatic cancer || id:ebi-a-GCST90018858	0.144765	ebi-a-GCST90018858
rs7123924	A	G	0.0128	0.0446	0.7742	475638	Hepatic cancer || id:ebi-a-GCST90018858	0.143873	ebi-a-GCST90018858
rs11017667	G	C	-0.0011	0.0291	0.9687	475638	Hepatic cancer || id:ebi-a-GCST90018858	0.424956	ebi-a-GCST90018858
rs7933758	T	C	-0.0318	0.0609	0.6016	475638	Hepatic cancer || id:ebi-a-GCST90018858	0.232459	ebi-a-GCST90018858
rs71475643	C	T	0.0635	0.0486	0.1917	475638	Hepatic cancer || id:ebi-a-GCST90018858	0.152859	ebi-a-GCST90018858
rs11024957	C	T	-0.0416	0.0316	0.1875	475638	Hepatic cancer || id:ebi-a-GCST90018858	0.217872	ebi-a-GCST90018858
rs12788198	C	G	0.0756	0.0486	0.1201	475638	Hepatic cancer || id:ebi-a-GCST90018858	0.110835	ebi-a-GCST90018858
rs4942271	A	C	-0.0493	0.0324	0.1273	475638	Hepatic cancer || id:ebi-a-GCST90018858	0.854133	ebi-a-GCST90018858
rs2025942	T	A	0.0533	0.0318	0.09443	475638	Hepatic cancer || id:ebi-a-GCST90018858	0.506724	ebi-a-GCST90018858
rs12422413	T	C	-0.0939	0.1089	0.3888	475638	Hepatic cancer || id:ebi-a-GCST90018858	0.143448	ebi-a-GCST90018858
rs10748117	C	A	-0.0321	0.0301	0.2864	475638	Hepatic cancer || id:ebi-a-GCST90018858	0.291741	ebi-a-GCST90018858
rs17883517	G	A	0.1902	0.137	0.165	475638	Hepatic cancer || id:ebi-a-GCST90018858	0.0844152	ebi-a-GCST90018858
rs6486737	T	C	-0.005	0.0407	0.9014	475638	Hepatic cancer || id:ebi-a-GCST90018858	0.166581	ebi-a-GCST90018858
rs10773602	C	G	-0.0219	0.0349	0.5303	475638	Hepatic cancer || id:ebi-a-GCST90018858	0.888914	ebi-a-GCST90018858
rs1466692	T	C	-0.0693	0.0791	0.3808	475638	Hepatic cancer || id:ebi-a-GCST90018858	0.927864	ebi-a-GCST90018858
rs265656	C	T	-0.0104	0.0309	0.7362	475638	Hepatic cancer || id:ebi-a-GCST90018858	0.334311	ebi-a-GCST90018858
rs75666428	G	A	0.1474	0.1513	0.3299	475638	Hepatic cancer || id:ebi-a-GCST90018858	0.0483924	ebi-a-GCST90018858
rs2939848	T	C	0.0076	0.0308	0.8047	475638	Hepatic cancer || id:ebi-a-GCST90018858	0.356279	ebi-a-GCST90018858
rs12910927	T	C	0.0029	0.0296	0.9216	475638	Hepatic cancer || id:ebi-a-GCST90018858	0.255602	ebi-a-GCST90018858
rs12920439	T	G	-0.0591	0.0311	0.0573799	475638	Hepatic cancer || id:ebi-a-GCST90018858	0.565365	ebi-a-GCST90018858
rs5767678	A	G	0.0083	0.029	0.776101	475638	Hepatic cancer || id:ebi-a-GCST90018858	0.518882	ebi-a-GCST90018858
rs6001762	T	C	-0.0335	0.0627	0.592899	475638	Hepatic cancer || id:ebi-a-GCST90018858	0.162928	ebi-a-GCST90018858
rs177990	T	C	-0.0143	0.0421	0.733599	475638	Hepatic cancer || id:ebi-a-GCST90018858	0.259754	ebi-a-GCST90018858
rs1652362	C	T	-0.0301	0.0343	0.3806	475638	Hepatic cancer || id:ebi-a-GCST90018858	0.114789	ebi-a-GCST90018858
rs11081752	C	T	-0.0382	0.0312	0.2211	475638	Hepatic cancer || id:ebi-a-GCST90018858	0.221244	ebi-a-GCST90018858
rs4925051	T	C	-0.0763	0.0365	0.03653	475638	Hepatic cancer || id:ebi-a-GCST90018858	0.117669	ebi-a-GCST90018858
rs139510084	G	T	0.0675	0.083	0.4164	475638	Hepatic cancer || id:ebi-a-GCST90018858	0.0543302	ebi-a-GCST90018858
rs2321322	T	C	0.0075	0.0293	0.7981	475638	Hepatic cancer || id:ebi-a-GCST90018858	0.437028	ebi-a-GCST90018858
rs1017077	T	G	0.0162	0.0542	0.764999	475638	Hepatic cancer || id:ebi-a-GCST90018858	0.127875	ebi-a-GCST90018858
rs58819713	A	G	0.0429	0.0308	0.1632	475638	Hepatic cancer || id:ebi-a-GCST90018858	0.168507	ebi-a-GCST90018858
rs13050263	C	G	0.0199	0.09	0.8248	475638	Hepatic cancer || id:ebi-a-GCST90018858	0.152461	ebi-a-GCST90018858
rs6048086	T	C	-0.0227	0.0351	0.5182	475638	Hepatic cancer || id:ebi-a-GCST90018858	0.253541	ebi-a-GCST90018858
rs211830	A	G	0.0115	0.0289	0.690699	475638	Hepatic cancer || id:ebi-a-GCST90018858	0.493844	ebi-a-GCST90018858
rs66798462	A	G	-0.0202	0.0337	0.5495	475638	Hepatic cancer || id:ebi-a-GCST90018858	0.126398	ebi-a-GCST90018858
rs56095407	T	C	0.33	0.1427	0.0207898	475638	Hepatic cancer || id:ebi-a-GCST90018858	0.0774243	ebi-a-GCST90018858
rs182499200	A	C	-0.0058	0.0757	0.9392	475638	Hepatic cancer || id:ebi-a-GCST90018858	0.280411	ebi-a-GCST90018858
rs146592308	A	G	-0.0368	0.0337	0.274	475638	Hepatic cancer || id:ebi-a-GCST90018858	0.168732	ebi-a-GCST90018858
rs12455100	C	A	0.0178	0.0565	0.7524	475638	Hepatic cancer || id:ebi-a-GCST90018858	0.892614	ebi-a-GCST90018858
